# Supplementary material for: Urine metabolomic changes in cats with renal disease or calcium oxalate uroliths
Source: PLoS One. 2025 Aug 18;20(8):e0329999. doi: 10.1371/journal.pone.0329999 (PMC12360560; doi:10.1371/journal.pone.0329999)
Supplement: S1 Table — (XLSX) [file pone.0329999.s001.xlsx]

## Sheet: Metabolite Means and SE
	PUBCHEM		CKD Cats			CaOx Cats			Healthy Cats			CKD vs	CKD vs	CaOx vs
Urine Metabolite Name	Number		Mean	SE		Mean	SE		Mean	SE		CaOx	Healthy	Healthy
glycine	750		1.19713	0.318787		1.02741	0.0490832		1.20874	0.0696585		0.4598	0.9549	0.345
N-acetylglycine	10972		1.23587	0.248386		1.39118	0.128322		1.24266	0.0709602		0.4663	0.9716	0.4048
sarcosine	1088		0.83443	0.120519		0.94607	0.120179		1.33163	0.322359		0.8132	0.2405	0.3296
dimethylglycine	673		1.17307	0.187538		1.38748	0.222703		1.73207	0.269		0.6229	0.153	0.345
betaine	247		0.781423	0.0515332		0.877618	0.0342675		1.11839	0.0357724		0.1469	<.0001	<.0001
serine	5951		0.898194	0.0740476		0.945216	0.0408852		1.15807	0.0351871		0.5353	0.0002	0.0009
2-methylserine	94309		0.806534	0.0417279		1.01732	0.0478756		1.47456	0.0914304		0.1262	<.0001	<.0001
threonine	6288		1.37595	0.477515		1.07477	0.0610524		1.23447	0.0611072		0.3479	0.6219	0.5513
N-acetylthreonine	152204		1.05125	0.0682949		1.0688	0.0565111		1.07743	0.03699		0.8292	0.7191	0.899
allo-threonine	99289		0.868421	0.0724511		1.13175	0.0681284		1.19392	0.057911		0.0158	0.0009	0.4925
alanine	5950		0.866959	0.0908241		1.11206	0.06391		1.26455	0.0859687		0.0897	0.0023	0.2058
N-acetylalanine	88064		1.14333	0.20024		1.36972	0.150215		1.24419	0.083833		0.2831	0.5927	0.4761
N-carbamoylalanine	426409		1.2767	0.175642		1.24058	0.116016		1.33964	0.119432		0.871	0.7519	0.5944
aspartate	5960		0.963116	0.128608		0.981646	0.0620926		1.34489	0.073225		0.8954	0.0028	0.0023
N-acetylaspartate (NAA)	65065		1.32393	0.208092		3.08548	0.520056		2.82783	0.381489		0.0114	0.0157	0.6553
asparagine	6267		1.06194	0.144848		1.07032	0.0603314		1.22593	0.0546411		0.9484	0.1583	0.1519
hydroxyasparagine	97663		0.908042	0.0437785		0.939624	0.0405242		1.08515	0.0284964		0.5894	0.0009	0.0033
glutamate	611		0.847216	0.0682013		1.17879	0.0794855		1.40925	0.116885		0.07	0.0007	0.1314
glutamine	5961		1.28059	0.340903		1.07481	0.0706459		1.23221	0.0937439		0.4306	0.8359	0.4708
alpha-ketoglutaramate	48		0.751518	0.0701628		1.145	0.137203		1.44458	0.083921		0.019	<.0001	0.0324
N-acetylglutamate	70914		0.957999	0.097974		0.920077	0.0624415		1.1612	0.0410833		0.7003	0.022	0.0038
N-acetylglutamine	182230		1.1941	0.111296		1.22821	0.113628		1.14033	0.0607859		0.8114	0.6742	0.4623
gamma-carboxyglutamate	40772		1.009	0.0543146		1.05232	0.0458792		1.10983	0.0399724		0.5665	0.1369	0.3629
pyroglutamine	134508		2.33329	0.993047		3.96045	1.29408		1.8258	0.644673		0.2806	0.7066	0.0912
beta-citrylglutamate	72715786		0.79503	0.0653147		1.05337	0.0489103		1.18191	0.0454366		0.0029	<.0001	0.0742
carboxyethyl-GABA	2572		0.927583	0.105585		0.859431	0.0816199		0.902872	0.0763861		0.6329	0.8465	0.7157
N-methyl-GABA	70703		1.09518	0.152584		1.21616	0.118393		1.04123	0.122817		0.5825	0.784	0.342
histidine	6274		2.2348	1.11453		1.09665	0.055315		1.17242	0.0706614		0.115	0.1003	0.8998
1-methylhistidine	92105		0.881066	0.0664195		1.09246	0.101968		1.16099	0.0503963		0.068	0.0072	0.4775
3-methylhistidine	64969		0.815544	0.0416736		0.964102	0.0366563		1.07332	0.0262628		0.0065	<.0001	0.0164
N-acetylhistidine	75619		0.897416	0.0520386		0.970597	0.0432739		1.04144	0.0280332		0.2381	0.01	0.1722
hydantoin-5-propionate	782		1.35035	0.196868		1.76805	0.410297		1.69778	0.454745		0.5679	0.5955	0.9085
trans-urocanate	736715		0.966223	0.0735683		1.2025	0.0992161		1.22868	0.0834368		0.1143	0.0504	0.8337
cis-urocanate	1549103		0.993894	0.0776353		1.14335	0.0676307		1.35602	0.101716		0.3548	0.0128	0.116
imidazole propionate	70630		1.32543	0.160534		1.32755	0.182839		1.30305	0.11644		0.993	0.9175	0.9034
formiminoglutamate	439233		2.049	0.431448		1.92817	0.37847		2.54817	0.974076		0.933	0.6981	0.6061
imidazole lactate	793		1.24686	0.180175		1.94565	0.439205		1.41027	0.175438		0.1137	0.6784	0.1469
carnosine	439224		0.917429	0.0609503		1.0941	0.0570819		1.0908	0.0362535		0.0253	0.0143	0.96
N-acetylcarnosine	9903482		0.753039	0.0520754		1.19223	0.0792422		1.22856	0.0593205		<.0001	<.0001	0.6921
anserine	112072		0.81352	0.0634357		1.17031	0.0649424		1.16713	0.0418411		<.0001	<.0001	0.9655
histamine	774		1.11933	0.197627		1.42234	0.255339		1.78576	0.230269		0.4525	0.0659	0.2815
1-methylhistamine	3614		0.817346	0.0962038		1.32001	0.164713		1.73763	0.161761		0.064	0.0002	0.0656
1-methyl-4-imidazoleacetate	75810		1.12751	0.0921034		1.29082	0.0899158		1.31738	0.0714473		0.233	0.1218	0.8163
1-methyl-5-imidazoleacetate	6451814		1.52317	0.232969		1.36339	0.135487		0.992723	0.0411769		0.4055	0.0023	0.0218
1-ribosyl-imidazoleacetate	5117448		1.27843	0.0996884		1.10563	0.0920801		1.36271	0.0973696		0.3049	0.5758	0.0687
4-imidazoleacetate	96215		0.964884	0.0805026		1.31621	0.250155		1.39924	0.0844338		0.1371	0.0405	0.6734
N-acetylhistamine	69602		0.895159	0.159168		1.34584	0.196406		1.99213	0.207692		0.1954	0.0005	0.027
lysine	5962		0.983959	0.105563		0.936661	0.0511807		1.18729	0.0487762		0.651	0.0308	0.0045
N2-acetyllysine	92907		1.08125	0.168362		1.18931	0.118807		1.37907	0.0781307		0.5491	0.0661	0.2089
N6-acetyllysine	92832		1.12908	0.165388		1.35732	0.187389		1.27986	0.0815473		0.2886	0.4332	0.6663
N6-carboxyethyllysine	22283604		1.01585	0.0819262		1.1898	0.116523		1.24236	0.070259		0.2309	0.082	0.6645
N6-methyllysine	164795		1.34613	0.196222		1.08086	0.11817		1.12901	0.0725975		0.1565	0.1948	0.7578
N6,N6-dimethyllysine	193344		1.1431	0.0805498		0.991015	0.0919111		1.09897	0.0477097		0.1733	0.6582	0.2473
N6,N6,N6-trimethyllysine	440120		0.837086	0.0381549		0.984464	0.0375335		1.12382	0.0223499		0.0033	<.0001	0.0009
5-hydroxylysine	1029		1.34579	0.205621		1.27071	0.123462		1.40922	0.126995		0.7572	0.7704	0.4953
5-(galactosylhydroxy)-L-lysine	123986		1.06545	0.0896631		1.04774	0.0485327		1.12392	0.0422131		0.8459	0.4737	0.3179
fructosyllysine	123708		1.31454	0.13589		1.38117	0.19417		2.03653	0.208883		0.8464	0.0199	0.0236
saccharopine	160556		1.12301	0.130991		1.18201	0.127128		1.88313	0.263675		0.8814	0.0328	0.035
2-aminoadipate	469		1.18512	0.255606		1.02748	0.123418		1.45433	0.11546		0.5293	0.2307	0.0426
2-oxoadipate	71		1.5437	0.241428		1.21574	0.136573		1.2818	0.0857219		0.1435	0.1916	0.7238
glutarylcarnitine (C5-DC)	71464488		1.17994	0.0559337		1.10184	0.0583131		1.28462	0.0779512		0.5314	0.3489	0.0808
pipecolate	849		1.36122	0.167607		1.13835	0.107477		1.32606	0.0871196		0.2262	0.8308	0.2228
6-oxopiperidine-2-carboxylate	3014237		1.05603	0.12394		1.06812	0.100987		1.27818	0.0881639		0.9425	0.1401	0.1353
cadaverine	273		0.843194	0.114904		1.41772	0.267035		2.24609	0.288251		0.2173	0.0009	0.034
N-acetyl-cadaverine	189087		1.1127	0.110998		1.24964	0.146111		1.68575	0.229388		0.6971	0.0699	0.1392
5-aminovalerate	138		0.782833	0.151009		0.856091	0.0998227		1.02444	0.112167		0.7164	0.1817	0.3187
N,N,N-trimethyl-5-aminovalerate	14274897		1.72367	0.302972		2.28357	0.561131		1.48476	0.354643		0.4212	0.7012	0.1706
phenylalanine	6140		1.09177	0.115933		1.11102	0.043728		1.1723	0.0632685		0.8738	0.4581	0.5454
N-acetylphenylalanine	74839		1.42198	0.246909		1.22888	0.1547		1.46952	0.157081		0.5179	0.8587	0.3354
phenylpyruvate	997		0.815108	0.159945		1.68553	0.729968		1.78439	0.476416		0.3293	0.2251	0.8944
phenyllactate (PLA)	3848		0.785463	0.15045		0.890965	0.210466		1.09282	0.13643		0.6979	0.2073	0.3748
2-hydroxyphenylacetate	11970		0.992752	0.147392		1.20722	0.119464		1.44614	0.116304		0.3115	0.0175	0.1779
4-hydroxyphenylacetate	127		0.914384	0.0590957		0.96038	0.053939		1.33062	0.0721604		0.694	<.0001	0.0002
valerylphenylalanine	13890536		0.838525	0.131913		0.766213	0.11153		1.81218	0.205023		0.8183	0.0007	<.0001
tyrosine	6057		1.04819	0.107954		1.11027	0.0612717		1.14567	0.0509564		0.5753	0.3261	0.7023
N-acetyltyrosine	68310		0.967978	0.0535453		1.04206	0.0635414		1.12682	0.0350668		0.3444	0.0243	0.1961
4-hydroxyphenylpyruvate	979		0.82978	0.113176		1.04396	0.123874		1.29486	0.0899672		0.224	0.0035	0.089
3-(4-hydroxyphenyl)lactate (HPLA)	9378		1.07472	0.0839881		1.20406	0.124525		1.27474	0.0647483		0.3708	0.1228	0.5583
phenol sulfate	74426		0.975781	0.100297		0.999568	0.0783395		1.33673	0.107855		0.8929	0.0234	0.0234
vanillactate	160637		0.998798	0.0608751		0.946011	0.0676541		1.31479	0.0833236		0.6961	0.0096	0.0013
3-methoxytyramine	1669		1.094	0.101337		1.10863	0.0900649		1.1829	0.0980529		0.9309	0.5562	0.5986
homovanillate (HVA)	1738		0.854144	0.0433535		1.03217	0.071107		1.20023	0.059641		0.0911	0.0003	0.0566
gentisate	3469		0.810461	0.124627		1.3156	0.201053		1.23273	0.0997243		0.0265	0.0381	0.6614
5-hydroxymethyl-2-furoic acid	80642		1.28857	0.223493		1.42114	0.223265		2.13656	0.377182		0.8192	0.1035	0.1412
homovanillate sulfate	29981063		1.06802	0.0635964		0.949225	0.0432456		1.22223	0.0988522		0.4277	0.2504	0.0301
dopamine 4-sulfate	123932		1.68224	0.257836		1.30197	0.0957821		1.06837	0.0593973		0.0579	0.0007	0.1625
dopamine 3-O-sulfate	122136		1.63394	0.242198		1.26419	0.0955885		1.10016	0.0666462		0.0605	0.0026	0.3176
tyramine O-sulfate	153005		1.59556	0.334251		2.5836	0.624639		1.59027	0.154117		0.0884	0.9918	0.0408
4-hydroxycinnamate sulfate	6070438		1.08263	0.132374		1.1745	0.151667		1.45557	0.141768		0.7114	0.0944	0.1767
3,4-dihydroxyphenylacetate sulfate	193283		1.07737	0.0516058		1.0263	0.0419262		1.142	0.0353021		0.4551	0.2913	0.0439
tryptophan	6305		0.939566	0.114191		1.09686	0.0805933		1.14102	0.0497895		0.1892	0.0609	0.6586
N-acetyltryptophan	700653		0.773981	0.0495014		0.934257	0.0599376		1.19874	0.0482149		0.0721	<.0001	0.0005
C-glycosyltryptophan	10981970		0.889773	0.0331578		0.956266	0.0344691		1.17939	0.0306805		0.2309	<.0001	<.0001
kynurenine	161166		1.56514	0.460265		1.04948	0.135661		1.29005	0.11349		0.1434	0.3823	0.4133
kynurenate	3845		0.988704	0.0498937		1.03541	0.0560018		1.17422	0.0368366		0.5352	0.0064	0.0284
anthranilate	227		1.02612	0.145032		1.03055	0.082635		0.889871	0.0661116		0.9759	0.3004	0.2524
xanthurenate	5699		0.864161	0.0584097		0.864456	0.0737972		1.30685	0.0613545		0.9979	<.0001	<.0001
5-hydroxyindoleacetate	1826		0.898157	0.0575141		1.05864	0.0699873		1.27945	0.0521724		0.1067	<.0001	0.0083
indolelactate	92904		1.32311	0.19532		1.26614	0.151418		1.61039	0.248539		0.8844	0.4131	0.2941
indoleacetate	802		1.28235	0.221892		1.45792	0.272069		5.9818	0.962333		0.8993	0.0002	0.0001
indolepropionylglycine	7677842		1.2346	0.139632		1.35676	0.160017		1.20718	0.0889993		0.5396	0.8777	0.3692
indoleacetylglutamine	25200879		1.27427	0.125154		1.11264	0.141724		2.30615	0.229472		0.6468	0.0013	<.0001
indole-3-carboxylate	69867		0.98418	0.10824		1.12261	0.125074		1.46743	0.156133		0.5824	0.0329	0.1024
indoleacetylglycine	446640		0.94234	0.097188		1.12685	0.102677		1.65708	0.11115		0.3255	<.0001	0.0009
3-indoxyl sulfate	10258		1.05556	0.0823545		1.21627	0.0868484		1.27248	0.0924861		0.3059	0.1232	0.668
leucine	6106		1.17358	0.17801		1.15423	0.0773619		1.15084	0.0574246		0.899	0.8676	0.9788
N-succinyl-leucine	3467259		1.98092	0.756833		2.68963	0.496152		1.43095	0.157107		0.2831	0.3518	0.0233
4-methyl-2-oxopentanoate	70		0.715684	0.0604671		1.05878	0.0720972		1.14264	0.0523176		0.0008	<.0001	0.3208
isovalerate (C5)	10430		0.626636	0.0863098		5.88789	3.97646		2.35392	0.288166		0.096	0.5402	0.1805
isovalerylglycine	546304		0.750857	0.0667166		0.986049	0.0755978		1.19167	0.0580402		0.0335	<.0001	0.0263
isovalerylcarnitine (C5)	6426851		1.13118	0.106188		1.3355	0.150496		1.36998	0.119049		0.3464	0.2192	0.8491
3-methylcrotonylglycine	169485		1.06162	0.087861		1.02149	0.0611838		1.19732	0.0623153		0.7274	0.1886	0.0688
beta-hydroxyisovalerate	69362		0.798521	0.128799		1.98656	0.438011		1.33185	0.228772		0.014	0.2149	0.1037
beta-hydroxyisovalerylglycine	129651821		1.15433	0.147925		1.34692	0.113521		1.21281	0.0750942		0.252	0.6971	0.3398
3-methylglutaconate	1551553		0.991529	0.0507746		0.969353	0.0453761		1.24073	0.0605888		0.8217	0.0051	0.0011
3-methylglutarylcarnitine (2)	128145		3.27036	1.2545		1.7626	0.35263		1.14771	0.336296		0.122	0.0155	0.4496
isoleucine	6306		1.54084	0.263925		1.53734	0.177341		1.22397	0.101728		0.9893	0.1773	0.1533
N-acetylisoleucine	306109		1.44093	0.400307		1.17997	0.111952		1.18507	0.0741972		0.3686	0.3247	0.9832
N-succinyl-isoleucine	4153270		2.04751	0.843267		9.05846	7.07085		1.43862	0.169729		0.2101	0.903	0.1037
2-methylbutyrylcarnitine (C5)	6426901		1.22338	0.143791		2.0805	0.489364		1.73344	0.204687		0.0814	0.2456	0.3973
2-methylbutyrylglycine (C5)	193872		0.816114	0.0924821		1.20867	0.125966		1.43306	0.0922146		0.0251	0.0001	0.1244
tiglyl carnitine (C5)	22833596		0.921371	0.0699235		1.57219	0.255072		1.68199	0.156798		0.0324	0.0054	0.6641
tigloylglycine	6441567		1.04907	0.132181		1.43298	0.115167		1.1746	0.0976197		0.0396	0.4499	0.0969
3-hydroxy-2-ethylpropionate	188979		2.47847	0.74232		3.65256	0.603357		1.15508	0.168905		0.1001	0.0388	<.0001
ethylmalonate	11756		0.802737	0.072786		0.934349	0.0700465		1.09516	0.039836		0.1513	0.0004	0.0365
methylsuccinate	10349		0.852571	0.0491832		1.04164	0.0532349		1.15685	0.0338732		0.0083	<.0001	0.0532
valine	6287		1.37289	0.25261		1.31812	0.120354		1.20033	0.0842412		0.8049	0.385	0.5254
N-acetylvaline	66789		1.41064	0.337367		1.21988	0.123453		1.14264	0.0723149		0.459	0.2455	0.7197
N-carbamoylvaline	5151292		1.12825	0.0925702		1.14106	0.0755457		1.28822	0.0776661		0.9262	0.1969	0.2038
3-methyl-2-oxobutyrate	49		0.8415	0.0762592		1.22561	0.0944731		1.18949	0.114819		0.0392	0.0369	0.8156
isobutyrylcarnitine (C4)	168379		1.39578	0.245439		2.51425	0.768823		2.10021	0.348869		0.1609	0.3231	0.5338
isobutyrylglycine (C4)	10855600		0.789424	0.118238		1.23722	0.0782069		1.16936	0.0533675		0.0004	0.0007	0.5102
3-hydroxyisobutyrate	87		1.30362	0.214648		2.29412	0.353635		1.47095	0.241746		0.0329	0.6855	0.034
2,3-dihydroxy-2-methylbutyrate	301941		0.903962	0.0629267		1.24754	0.101255		1.55781	0.148545		0.1337	0.0016	0.1054
methionine	6137		1.56857	0.138023		1.47993	0.157964		1.96235	0.311228		0.8492	0.3459	0.2168
N-acetylmethionine	448580		1.36109	0.176497		1.43554	0.278986		1.37041	0.163684		0.8258	0.9755	0.8178
methionine sulfone	69961		0.886266	0.0784551		0.890452	0.0616604		1.21481	0.046129		0.965	0.0002	<.0001
methionine sulfoxide	158980		1.09814	0.114357		1.13091	0.128197		1.58847	0.156451		0.8974	0.0321	0.0322
N-acetylmethionine sulfoxide	193368		1.11786	0.0794404		1.0367	0.145501		1.40409	0.09612		0.6606	0.0847	0.0182
S-adenosylmethionine (SAM)	34756		0.881674	0.0544808		0.952714	0.0479817		1.28646	0.0698728		0.5241	<.0001	0.0004
S-adenosylhomocysteine (SAH)	439155		0.832009	0.0463243		1.00203	0.0525848		1.16628	0.0450846		0.0382	<.0001	0.0168
5-methylthioribose	494		0.9918	0.0553229		1.00945	0.036676		1.09259	0.0259197		0.7629	0.0554	0.0904
cystathionine	439258		15.8489	6.61448		16.6424	6.65243		9.85805	5.21668		0.9367	0.5028	0.4168
alpha-ketobutyrate	58		0.675853	0.0696764		0.927708	0.0723776		1.04432	0.0510731		0.0145	<.0001	0.1732
cysteine	5862		0.967396	0.066594		1.21258	0.0789071		1.30657	0.0872757		0.0913	0.0094	0.4374
cysteine s-sulfate	115015		0.925725	0.0770168		1.01276	0.0865355		1.17465	0.05551		0.4493	0.0163	0.0933
cystine	67678		1.74281	0.324113		1.78002	0.283295		1.39922	0.205415		0.9295	0.3619	0.2796
lanthionine	98504		1.63577	0.172071		1.15964	0.12655		1.10269	0.0812332		0.0118	0.0017	0.7165
taurine	1123		0.982086	0.0843555		0.967626	0.0771676		1.24931	0.0712687		0.9111	0.022	0.0099
N-methyltaurine	7882		1.12627	0.106189		1.0277	0.081929		1.36129	0.0957474		0.5497	0.112	0.0162
N-acetyltaurine	159864		1.12612	0.046621		0.985782	0.0500843		1.05383	0.0334518		0.0412	0.2384	0.2348
arginine	232		0.93769	0.0785625		0.956043	0.0539635		1.24037	0.051999		0.8524	0.0007	0.0007
argininosuccinate	16950		0.955423	0.0733279		1.0312	0.0930522		1.36079	0.0620895		0.5398	0.0003	0.0016
urea	1176		0.846434	0.0385382		0.931885	0.03398		1.09296	0.0258339		0.0985	<.0001	0.0002
methylurea	11719		1.38308	0.244616		1.29238	0.159778		0.893765	0.0772164		0.6911	0.0174	0.0377
ornithine	6262		1.1872	0.101898		1.09555	0.0592429		1.27999	0.136457		0.6613	0.6202	0.2922
3-amino-2-piperidone	5200225		1.84125	0.317434		1.82331	0.230614		1.5479	0.137995		0.9573	0.3281	0.3256
2-oxoarginine	558		0.705144	0.0785564		1.18539	0.107264		1.39345	0.0860457		0.0024	<.0001	0.1127
citrulline	9750		1.68345	0.455387		1.38139	0.145353		1.46263	0.11624		0.3927	0.4849	0.7831
homoarginine	9085		1.35112	0.299572		1.24747	0.302658		3.20077	0.965048		0.941	0.1411	0.0964
homocitrulline	65072		1.42765	0.151434		1.27901	0.143878		1.65764	0.166793		0.5945	0.3577	0.1059
proline	145742		1.11313	0.133068		1.22801	0.0756915		1.32457	0.110951		0.5419	0.2104	0.5397
dimethylarginine (ADMA + SDMA)	123831		0.921617	0.0357089		0.909964	0.0249593		1.07926	0.0193025		0.7743	<.0001	<.0001
N-acetylarginine	67427		0.863462	0.0688012		1.0504	0.0684196		1.20633	0.0427747		0.0435	<.0001	0.044
N-acetylproline	322640		1.38146	0.196627		1.88586	0.303979		1.77474	0.19874		0.1966	0.2604	0.7331
N-alpha-acetylornithine	439232		1.27273	0.15434		1.1437	0.135949		1.50741	0.103322		0.5317	0.2044	0.0359
hydroxyproline	5810		1.06036	0.10219		1.0165	0.0803382		1.229	0.0740869		0.7519	0.1754	0.0681
prolylhydroxyproline	11673055		0.934663	0.123643		0.909722	0.0586478		1.41268	0.0683381		0.8514	<.0001	<.0001
argininate*	160437		0.811661	0.0653536		1.18069	0.0815426		1.61066	0.133102		0.0708	<.0001	0.0121
guanidinoacetate	763		0.795344	0.126103		1.09673	0.104294		1.28062	0.0673175		0.0446	0.0004	0.1417
creatine	586		0.870944	0.0653263		1.44073	0.269374		1.05745	0.0367474		0.0108	0.3479	0.0398
creatinine	588		1	0		1	0		1	0
putrescine	1045		0.788254	0.0752356		1.36334	0.196742		1.61848	0.128467		0.019	0.0002	0.2109
N-acetylputrescine	122356		0.887877	0.055389		0.970337	0.0524036		1.12899	0.0432563		0.3142	0.0012	0.0213
N-carbamoylputrescine	502		1.03777	0.119232		1.14614	0.144456		1.48478	0.127374		0.6321	0.0283	0.0746
isoputreanine	171763		0.673223	0.060353		0.914163	0.0592012		1.25701	0.0569687		0.0176	<.0001	<.0001
N-acetyl-isoputreanine	131802901		1.13764	0.0648463		1.00939	0.0461236		1.02818	0.0386096		0.0994	0.116	0.772
spermidine	1102		0.92818	0.167232		0.991933	0.0886246		1.08996	0.0632796		0.6824	0.2467	0.452
diacetylspermidine	87485212		0.9484	0.0819119		0.946619	0.0640484		1.19528	0.0778458		0.9892	0.0377	0.0252
N1,N12-diacetylspermine	132680		0.901582	0.104972		1.11387	0.120519		1.5778	0.136772		0.3476	0.001	0.0147
5-methylthioadenosine (MTA)	439176		0.92262	0.0563525		0.937844	0.0482675		1.13249	0.0368431		0.8367	0.0017	0.0019
4-acetamidobutanoate	18189		1.05717	0.0666254		1.08991	0.067215		1.12302	0.0476914		0.7322	0.4423	0.6791
1-methylguanidine	10111		1.18824	0.074242		1.2484	0.0801396		0.901897	0.042914		0.5456	0.0015	<.0001
4-guanidinobutanoate	500		0.843775	0.0724382		1.06784	0.105303		1.53224	0.103366		0.1997	<.0001	0.0017
guanidinosuccinate	97856		0.968475	0.0865835		1.477	0.179374		1.03268	0.0420188		0.002	0.6591	0.0013
cysteinylglycine	439498		0.940534	0.122836		1.17775	0.106132		1.19434	0.138492		0.2969	0.2126	0.9303
5-oxoproline	7405		1.06175	0.139933		1.27729	0.117334		1.15877	0.0616726		0.166	0.4852	0.3616
felinine	164607		0.63285	0.0702541		0.99963	0.0841841		1.24802	0.0706415		0.0046	<.0001	0.0212
gamma-glutamylglycine	165527		0.873134	0.149979		0.864493	0.112485		1.03422	0.316073		0.9852	0.6995	0.6633
gamma-glutamylhistidine	7017195		1.1775	0.360173		0.715118	0.100788		0.857655	0.302423		0.3484	0.4684	0.7292
gamma-glutamylisoleucine	14253342		1.05225	0.200151		0.780483	0.0692974		1.06409	0.171093		0.3311	0.9622	0.2254
gamma-glutamyl-epsilon-lysine	7015685		0.8966	0.0696933		1.00464	0.0752638		1.23901	0.0583443		0.3305	0.0007	0.0122
leucylhydroxyproline*	20847829		0.716484	0.124732		0.851606	0.0679344		1.35697	0.0637084		0.3053	<.0001	<.0001
cyclo(gly-pro)	126154		2.01554	0.490589		2.18474	0.384428		2.17608	0.316843		0.7866	0.7741	0.9868
phenylalanylglycine	98207		0.552443	0.146681		0.863604	0.158716		0.608456	0.0683419		0.0911	0.7331	0.0974
prolylglycine	6426709		0.727575	0.0681528		1.04352	0.0654397		1.15155	0.0412355		0.0005	<.0001	0.1482
valylleucine	352039		0.596409	0.118211		1.77833	0.415229		0.843716	0.07401		0.0009	0.431	0.0016
phenylacetylalanine	564251		1.03594	0.192376		1.12758	0.147653		2.19393	0.25752		0.8197	0.0015	0.0017
phenylacetylcarnitine	101724840		0.97705	0.135935		1.44228	0.491419		2.13772	0.288913		0.414	0.0236	0.1449
phenylacetylglutamate	11579826		0.889732	0.115045		0.967806	0.119409		2.51656	0.270188		0.8455	<.0001	<.0001
phenylacetylglutamine	92258		1.00358	0.115005		0.804894	0.0994592		2.26592	0.252182		0.5943	0.0002	<.0001
phenylacetylglycine	68144		0.850536	0.0746486		0.780793	0.0612166		1.30335	0.0639691		0.5376	<.0001	<.0001
4-hydroxyphenylacetylglycine	440732		1.13645	0.122319		1.32278	0.135624		1.565	0.139026		0.4322	0.0445	0.2226
phenylacetylphenylalanine	47583		0.657236	0.0931783		0.837083	0.0887402		1.33778	0.0864634		0.2404	<.0001	0.0001
phenylacetyltaurine	2179693		0.904882	0.0867529		0.778496	0.0769263		1.76223	0.136884		0.5484	<.0001	<.0001
phenylacetylaspartate	562665		1.03672	0.270795		1.55806	0.582329		3.0394	0.597824		0.594	0.023	0.0711
1,5-anhydroglucitol (1,5-AG)	64960		1.17545	0.147737		1.36031	0.154895		1.49198	0.188245		0.5483	0.2514	0.609
glucose	5793		1.24196	0.29079		1.01019	0.0621072		1.10803	0.0319342		0.2407	0.4482	0.553
2,3-diphosphoglycerate	186004		1.677	0.393689		1.63364	0.352374		2.22931	0.366057		0.9459	0.3348	0.2657
3-phosphoglycerate	724		1.13561	0.161293		1.06028	0.0741641		1.4867	0.115355		0.7088	0.0529	0.0121
phosphoenolpyruvate (PEP)	1005		1.56167	0.388337		1.10338	0.179861		2.04776	0.278448		0.347	0.2652	0.0212
pyruvate	1060		1.18072	0.152603		1.22849	0.144935		1.19672	0.0870259		0.8055	0.9266	0.8447
lactate	612		0.776982	0.0724585		1.31189	0.0982232		1.3077	0.101301		0.0018	0.0006	0.9764
glycerate	752		0.889477	0.121403		1.05117	0.0954894		1.24453	0.0664446		0.2593	0.0061	0.1073
ribitol	6912		0.653396	0.0649867		0.839985	0.04795		1.31871	0.0592818		0.0657	<.0001	<.0001
ribonate	5460677		0.636521	0.0547476		1.11225	0.100624		1.4635	0.0688953		0.0003	<.0001	0.0015
xylose	135191		0.711793	0.0627265		0.943185	0.0718951		1.22882	0.100483		0.1448	0.0003	0.0319
arabinose	66308		1.93906	0.383254		1.07376	0.182776		1.65628	0.183923		0.0256	0.4124	0.0716
sedoheptulose	5459879		0.87212	0.0703055		1.08376	0.0795402		1.20292	0.0481894		0.0406	0.0004	0.1667
lactose	84571		1.43063	0.349569		1.31116	0.215017		4.93682	0.983356		0.933	0.0063	0.0026
3'-sialyllactose	123914		0.955898	0.0978876		0.998493	0.0651634		1.22512	0.0669063		0.7323	0.0165	0.0305
sucrose	5988		1.16272	0.194456		1.2561	0.202679		1.96474	0.305173		0.8448	0.0615	0.0768
raffinose	10542		1.05843	0.224033		1.48361	0.331612		2.49909	0.500951		0.5805	0.0374	0.1155
fructose	5984		0.841039	0.0972073		0.929098	0.0575985		1.17224	0.0532475		0.4136	0.0007	0.0074
mannitol/sorbitol	5780		0.846148	0.0483433		1.07649	0.0585139		1.3343	0.131619		0.237	0.0055	0.1139
mannose	18950		1.32032	0.24306		1.70519	0.344795		1.12477	0.196307		0.3576	0.6012	0.0979
galactonate	128869		0.868443	0.163389		1.02661	0.129394		1.90658	0.286241		0.7135	0.0076	0.0153
fucose	17106		2.07782	0.4096		1.17391	0.133252		1.79068	0.160011		0.0131	0.3753	0.0424
glucuronate	444791		0.898059	0.0561438		1.09295	0.0655577		1.08068	0.0407148		0.0231	0.0174	0.8632
N-acetylglucosamine 6-sulfate	193456		0.870816	0.0492524		0.957028	0.0576611		1.13834	0.0370969		0.2583	0.0001	0.0048
N-acetylneuraminate	439197		0.900986	0.0538142		1.12526	0.0775488		1.12368	0.0398178		0.0132	0.0061	0.9832
N-acetylglucosaminylasparagine	123826		1.10532	0.209843		0.981052	0.0556469		1.7521	0.177503		0.6664	0.0129	0.0016
erythronate*	2781043		0.819418	0.0391441		0.972224	0.0333144		1.06362	0.0240247		0.0024	<.0001	0.0287
N-glycolylneuraminate	123802		0.973048	0.0852972		1.00608	0.105565		1.32804	0.0725133		0.8171	0.0059	0.0075
N6-carboxymethyllysine	123800		0.879064	0.0823445		1.01455	0.0825221		1.32308	0.0733599		0.3099	0.0003	0.0061
citrate	311		1.56771	0.246058		1.66005	0.255066		1.21026	0.0707776		0.7357	0.1454	0.0503
isocitrate	1198		1.26343	0.102886		1.08048	0.0629466		1.00259	0.0493963		0.0913	0.0075	0.3885
isocitric lactone	98259		0.702357	0.0648709		1.12828	0.0926543		1.27382	0.0636244		0.0006	<.0001	0.158
alpha-ketoglutarate	51		1.48775	0.229266		1.31561	0.125677		1.11615	0.0543015		0.3718	0.0321	0.2162
succinylcarnitine (C4-DC)	71464481		0.958696	0.0489104		1.06034	0.0599848		1.02764	0.0325389		0.1644	0.2914	0.5918
succinate	1110		1.24783	0.174996		1.06847	0.0949727		1.06576	0.0524105		0.2433	0.1859	0.9831
malate	525		2.30503	0.615817		2.64237	0.657795		1.12554	0.182832		0.6294	0.0605	0.0101
trans-aconitate	444212		0.828523	0.0572787		0.987567	0.0480018		1.04108	0.0302991		0.0199	0.0006	0.3458
tricarballylate	14925		1.06184	0.140145		1.04827	0.113214		1.27689	0.0806516		0.9365	0.1589	0.1092
phosphate	1061		0.761064	0.0457468		0.978693	0.0436819		1.05235	0.0269059		0.0003	<.0001	0.1365
malonylcarnitine	22833583		0.726673	0.0514426		1.20057	0.103656		1.28023	0.0835985		0.0015	<.0001	0.5181
malonate	867		1.76499	0.458615		1.74099	0.341029		2.61432	0.465529		0.9751	0.2184	0.1756
dimethylmalonic acid	11686		0.70255	0.0741876		1.17852	0.101293		1.37823	0.0767238		0.001	<.0001	0.0954
glutarate (C5-DC)	743		0.823452	0.122106		0.656587	0.0852451		0.774225	0.073026		0.2532	0.706	0.335
adipate	196		0.788973	0.0913521		0.892026	0.0619717		1.2316	0.0476532		0.3111	<.0001	<.0001
2-hydroxyadipate	193530		0.789141	0.0970357		1.04836	0.0884536		1.32426	0.0746772		0.0669	<.0001	0.02
3-hydroxyadipate*	151913		0.703666	0.0572053		0.896741	0.050655		1.39296	0.073671		0.1015	<.0001	<.0001
maleate	444266		0.745745	0.0703134		1.03801	0.0895834		1.1288	0.0602601		0.0151	0.0004	0.3634
pimelate (C7-DC)	385		0.795198	0.0755093		0.890852	0.0552797		1.15075	0.0404277		0.2697	<.0001	0.0004
suberate (C8-DC)	10457		0.752607	0.0734648		0.931359	0.0731696		1.29524	0.052246		0.0891	<.0001	<.0001
4-octenedioate	11805205		0.784343	0.0565463		0.897813	0.0499369		1.22413	0.0466564		0.1823	<.0001	<.0001
azelate (C9-DC)	2266		0.838768	0.133571		1.09713	0.153153		1.38542	0.0966699		0.2	0.0027	0.0877
sebacate (C10-DC)	5192		0.873027	0.090503		1.06879	0.088172		1.20531	0.063325		0.1249	0.0039	0.2001
3-hydroxydodecanedioate*	16663321		0.759191	0.0685819		0.861572	0.0680941		1.22681	0.054078		0.3216	<.0001	<.0001
2-hydroxysebacate	128458		0.852066	0.105044		1.0708	0.120304		1.28983	0.0677364		0.147	0.0013	0.0827
butyrylglycine (C4)	88412		0.99505	0.14283		1.51741	0.158412		1.24512	0.102643		0.0145	0.1883	0.1255
propionylcarnitine (C3)	107738		1.58651	0.228499		4.45332	1.66413		2.18526	0.35569		0.0428	0.6347	0.0551
propionylglycine (C3)	98681		1.35593	0.27084		2.32127	0.474144		1.60214	0.269312		0.0861	0.6235	0.1259
methylmalonate (MMA)	487		1.25502	0.188391		1.37028	0.200824		1.40928	0.138666		0.6797	0.5371	0.8673
2-methylmalonylcarnitine (C4-DC)	53481628		0.899334	0.0352443		1.01013	0.0350696		1.06913	0.0287267		0.0414	0.0005	0.1925
isocaproylglycine	28777652		1.51535	0.312879		2.02486	0.409786		1.24642	0.0794636		0.1981	0.4472	0.0193
valerylglycine (C5)	4737557		1.16362	0.204089		1.27145	0.154237		1.37123	0.104577		0.6414	0.3169	0.6062
hexanoylglycine (C6)	99463		2.00193	0.4479		1.72544	0.441988		1.3564	0.122347		0.5663	0.1356	0.3602
2-butenoylglycine	6303498		1.03534	0.133325		1.23763	0.171593		1.54478	0.115221		0.3756	0.0133	0.1084
picolinoylglycine	11788622		0.697079	0.0595865		1.00136	0.0507675		1.13005	0.0545523		0.0016	<.0001	0.106
acetylcarnitine (C2)	1		2.42671	0.642142		7.13863	2.36326		3.21294	0.522598		0.0217	0.6667	0.0222
hexanoylcarnitine (C6)	6426853		0.726959	0.0754055		1.79817	0.318994		1.44936	0.10148		0.0003	0.0063	0.1552
octanoylcarnitine (C8)	123701		1.03587	0.131807		1.56701	0.258885		1.87102	0.239232		0.1896	0.0218	0.3685
adipoylcarnitine (C6-DC)	71296139		1.11182	0.127941		1.33961	0.150569		1.37937	0.0917509		0.2405	0.124	0.8061
deoxycarnitine	134		1.53939	0.33201		4.82973	2.00618		2.90309	0.555608		0.0647	0.3907	0.1948
carnitine	10917		1.14197	0.13971		2.61383	0.689105		1.68422	0.1462		0.0127	0.3019	0.059
3-hydroxybutyrate (BHBA)	441		0.98535	0.143331		1.88584	0.479444		1.77731	0.198627		0.0612	0.0657	0.7863
3-hydroxysuberate	22328017		0.792764	0.0685055		1.04689	0.0831992		1.33339	0.0637056		0.0347	<.0001	0.0046
3-hydroxysebacate	3017884		0.806298	0.0738792		0.984593	0.0724948		1.24626	0.0552451		0.0988	<.0001	0.004
2S,3R-dihydroxybutyrate	10964471		0.870948	0.102273		2.13794	0.287795		1.33367	0.116003		<.0001	0.0727	0.0009
2R,3R-dihydroxybutyrate	13120901		0.709357	0.072551		1.18747	0.0752742		1.07128	0.0421854		<.0001	<.0001	0.1486
2,4-dihydroxybutyrate	192742		0.753791	0.0755549		1.10994	0.0974752		1.29669	0.082537		0.0168	<.0001	0.1318
hexanoyltaurine	2245940		1.02331	0.0720451		0.969783	0.0740673		1.25688	0.0530904		0.6123	0.0142	0.0013
myo-inositol	892		1.20314	0.303592		1.19372	0.0956242		1.20524	0.0578121		0.9663	0.9917	0.9508
pinitol	164619		1.5484	0.548806		3.12734	1.03384		7.96766	1.54083		0.5027	0.0026	0.0147
choline	305		0.752843	0.0523043		0.986672	0.0759177		1.34558	0.0588735		0.0311	<.0001	<.0001
phosphocholine	1014		1.4696	0.289838		1.20365	0.241825		1.47122	0.168912		0.4567	0.996	0.3706
glycerophosphorylcholine (GPC)	71920		0.805757	0.0889363		1.14962	0.0842614		1.35534	0.0841631		0.0208	<.0001	0.0968
glycerophosphoethanolamine	123874		0.713077	0.0629977		1.08786	0.0828033		1.23611	0.055104		0.0007	<.0001	0.1057
glycerophosphoserine*	3081457		0.725039	0.0570935		0.879526	0.0609823		1.32029	0.0645612		0.1592	<.0001	<.0001
glycerophosphoinositol*	167572		0.726455	0.0731926		0.944844	0.0747728		1.37033	0.0939535		0.1539	<.0001	0.001
trimethylamine N-oxide	1145		0.894702	0.0546962		0.906424	0.0459638		1.16146	0.0475188		0.889	0.0005	0.0004
1-palmitoyl-2-linoleoyl-GPC (16:0/18:2)	5287971		1.22072	0.317863		2.02523	0.385775		1.13335	0.0915828		0.0387	0.8008	0.0063
glycerol	753		1.23802	0.206814		1.15348	0.0924186		1.58581	0.210471		0.8002	0.2454	0.1227
glycerol 3-phosphate	754		1.14931	0.13044		1.18912	0.134413		1.29336	0.0751467		0.8164	0.3484	0.4674
glycerophosphoglycerol	439964		0.629943	0.0572975		1.03321	0.0736299		1.2757	0.0534945		0.0001	<.0001	0.0049
galactosylglycerol	16048618		1.27143	0.183247		1.42425	0.205542		2.15605	0.287866		0.7363	0.0304	0.0549
palmitoyl sphingomyelin (d18:1/16:0)	9939941		0.683718	0.134741		1.53005	0.19348		1.2129	0.0847231		<.0001	0.0057	0.0745
sphingosine	5353955		0.921986	0.159323		1.57288	0.306088		1.24376	0.145656		0.0515	0.2805	0.2375
3-hydroxy-3-methylglutarate	1662		1.17013	0.117582		0.975356	0.084199		1.16436	0.0600095		0.1389	0.9608	0.0862
mevalonate	439230		1.0405	0.180577		2.0734	0.533584		7.99744	6.35543		0.9087	0.3888	0.432
mevalonolactone	10428		1.34352	0.223878		2.07878	0.453976		25.3556	23.488		0.9824	0.4203	0.403
cortisol 21-sulfate	102172		1.20654	0.242388		1.26154	0.260714		1.70023	0.161042		0.8727	0.1093	0.1275
cortisone	222786		0.733271	0.0818672		1.08123	0.207224		0.703525	0.0672638		0.0765	0.8651	0.0218
cortisone 21-sulfate	193322		0.759398	0.132277		0.817524	0.165866		1.0638	0.118745		0.7995	0.1383	0.199
cholate	221493		1.8782	0.445721		4.79288	1.28623		6.19594	1.58736		0.2409	0.053	0.499
taurocholate	6675		1.52355	0.834095		1.04798	0.223345		26.6576	24.6573		0.9891	0.4217	0.3809
beta-muricholate	5283853		0.539068	0.103098		0.822704	0.208963		0.79535	0.117484		0.2435	0.239	0.8928
deoxycholate	222528		1	0		1	0		1	0
taurolithocholate 3-sulfate	440071		0.318911	0.0120723		0.571504	0.138908		7.87727	7.08434		0.9799	0.4004	0.3842
7-ketodeoxycholate	188292		0.572896	0.139927		2.96518	1.00346		2.05714	0.540974		0.031	0.1337	0.3252
inosine	6021		1.87076	0.54211		3.63866	0.718016		1.64008	0.235262		0.0178	0.7279	0.0014
hypoxanthine	790		2.50281	0.894319		3.73091	1.04509		1.52165	0.189962		0.2363	0.2903	0.0114
xanthine	1188		0.952757	0.0790631		1.1104	0.113153		1.26975	0.0773803		0.2934	0.0189	0.2043
xanthosine	64959		0.663593	0.0615116		0.994781	0.0852947		1.92138	0.540499		0.6669	0.0689	0.1508
N1-methylinosine	65095		0.804414	0.0545711		0.972563	0.0454903		1.07329	0.0357319		0.0188	<.0001	0.0912
urate	1175		0.757611	0.0731245		1.0045	0.0645262		1.25013	0.057991		0.0222	<.0001	0.0066
uric acid ribonucleoside*	164933		0.832127	0.0757308		1.06021	0.0733132		1.19243	0.0603735		0.0462	0.0005	0.1658
allantoin	204		0.798468	0.0402555		0.956789	0.034864		1.12635	0.033379		0.0093	<.0001	0.0009
allantoic acid	203		0.856471	0.0559609		1.15147	0.071629		1.1454	0.0480579		0.0022	0.0008	0.9392
1-methylhypoxanthine	70765		0.910691	0.0486182		1.01065	0.0492506		1.00969	0.0360873		0.1614	0.1215	0.9871
AMP	6083		2.09271	0.556211		2.18716	0.674581		2.53962	0.465961		0.918	0.5865	0.646
adenosine 3',5'-cyclic monophosphate (cAMP)	6076		0.640752	0.0609674		0.809135	0.0601025		1.30512	0.0564957		0.0957	<.0001	<.0001
adenosine	60961		0.701234	0.0769083		0.837791	0.0547442		1.11397	0.0352061		0.0975	<.0001	<.0001
adenine	190		0.820361	0.0659358		1.05131	0.0674305		1.11083	0.0555252		0.0269	0.002	0.4927
1-methyladenine	78821		0.887927	0.0474883		1.06349	0.0491205		1.06152	0.026099		0.0047	0.0018	0.9694
1-methyladenosine	27476		0.790561	0.043261		0.939304	0.0455454		1.14421	0.026606		0.0122	<.0001	<.0001
N6-carbamoylthreonyladenosine	161466		0.842068	0.0564673		0.905685	0.0561128		1.12682	0.0383422		0.4191	<.0001	0.0009
2'-deoxyadenosine	13730		0.443336	0.0510786		0.438767	0.0490215		0.611947	0.053721		0.9601	0.0401	0.0242
N6-succinyladenosine	165243		0.822677	0.0637272		1.01716	0.0678158		1.19391	0.0447855		0.0361	<.0001	0.0228
guanosine-3',5'-cyclic monophosphate (cGMP)	24316		0.653636	0.0715407		0.883861	0.0584258		1.24728	0.0712133		0.0559	<.0001	0.0004
guanosine	6802		0.734704	0.0872875		0.999624	0.0718275		1.17579	0.0484009		0.0122	<.0001	0.0455
guanine	764		0.996639	0.158804		1.3967	0.357096		2.05954	0.302743		0.444	0.0239	0.1301
1-methylguanine	70315		0.905484	0.085043		0.841689	0.0594815		1.20546	0.0782507		0.6288	0.0118	0.0011
7-methylguanine	11361		0.739273	0.0543466		0.906863	0.04882		1.15822	0.040354		0.0307	<.0001	0.0001
7-methylguanosine	135445750		0.858491	0.078709		1.05766	0.0846221		1.09897	0.0524463		0.0755	0.0169	0.6581
1-methylguanosine	96373		0.702436	0.0571627		0.936074	0.0607088		1.15668	0.041105		0.0057	<.0001	0.0018
N2,N2-dimethylguanosine	92919		0.440623	0.0691608		0.750332	0.10298		1.45784	0.177439		0.248	<.0001	0.0018
N2,N2-dimethylguanine	74047		0.871091	0.05544		0.905974	0.039912		1.09017	0.0253433		0.5569	<.0001	0.0003
dihydroorotate	648		0.786479	0.129501		1.30043	0.136296		0.818423	0.0587235		0.0014	0.8221	0.0004
orotate	967		0.972329	0.136747		1.03976	0.0611237		1.17167	0.0736743		0.6403	0.1237	0.2748
orotidine	92751		0.848664	0.0542888		0.988909	0.046712		1.2384	0.0601726		0.1578	<.0001	0.0029
UMP	6030		0.980875	0.17305		1.08898	0.247526		1.32225	0.207599		0.7698	0.3024	0.4503
uridine	6029		0.8303	0.0834423		1.04636	0.0750425		1.1189	0.0433452		0.0324	0.0015	0.3878
uracil	1174		0.853152	0.0941095		1.13552	0.186588		1.43179	0.111785		0.2082	0.0043	0.1146
pseudouridine	15047		0.838968	0.0435077		0.994135	0.0388174		1.08759	0.0299572		0.0093	<.0001	0.06
5,6-dihydrouridine	94312		0.876704	0.0366108		1.00412	0.0362864		1.09862	0.0295822		0.0233	<.0001	0.0439
2'-O-methyluridine	102212		0.621448	0.085029		1.1525	0.142474		1.73187	0.124165		0.0144	<.0001	0.0015
N3-methyluridine	316991		0.733373	0.0617892		0.888748	0.0508809		1.19302	0.0409535		0.0554	<.0001	<.0001
5,6-dihydrouracil	649		0.803934	0.0601441		0.945904	0.0537082		19.6795	8.45246		0.9905	0.0793	0.0624
2'-deoxyuridine	13712		0.876661	0.125133		0.983378	0.0993881		1.15898	0.0696095		0.474	0.0352	0.1596
4-ureidobutyrate	1571307		1.58036	0.254601		1.4381	0.172017		1.26694	0.0997735		0.5759	0.1694	0.421
3-ureidoisobutyrate	160663		0.622534	0.124411		0.458633	0.0894933		14.8589	6.25663		0.9852	0.0738	0.0531
3-ureidopropionate	111		1.07495	0.147329		1.53784	0.129682		13.2623	5.35757		0.9514	0.0739	0.0658
N-acetyl-beta-alanine	76406		1.34476	0.268048		1.44646	0.179614		1.32006	0.117765		0.714	0.9208	0.586
3-(3-amino-3-carboxypropyl)uridine	171198		0.761825	0.0501881		0.928546	0.050485		1.11189	0.0352451		0.0203	<.0001	0.0024
cytidine	6175		0.707191	0.0765455		0.942033	0.0643896		1.20869	0.0516888		0.0216	<.0001	0.0019
cytosine	597		1.30038	0.150372		1.36094	0.146911		1.49793	0.143321		0.8104	0.3823	0.5164
3-methylcytidine	159649		0.803816	0.0544334		0.85868	0.0491051		1.22168	0.0367439		0.4557	<.0001	<.0001
N4-acetylcytidine	107461		0.825248	0.0627335		0.946461	0.0491446		1.15607	0.0403988		0.1299	<.0001	0.0019
5-methylcytosine	65040		0.948243	0.0892646		1.0611	0.0894579		1.24582	0.0804796		0.4383	0.0232	0.13
2'-deoxycytidine	13711		0.557693	0.0712109		0.761326	0.11635		0.976224	0.0859163		0.2007	0.0036	0.1067
2'-O-methylcytidine	150971		0.7117	0.0747288		1.11014	0.124951		1.52521	0.0899052		0.0183	<.0001	0.0034
5-methyl-2'-deoxycytidine	440055		0.636898	0.0631359		0.672643	0.0713368		1.11305	0.0562408		0.7345	<.0001	<.0001
5-hydroxymethyl-2'-deoxycytidine	169016		1.0217	0.161808		0.917446	0.0796867		1.25523	0.0637948		0.4897	0.0848	0.0079
thymidine	5789		0.842614	0.117377		0.807094	0.108254		0.868815	0.0798607		0.8244	0.8549	0.6448
5,6-dihydrothymine	93556		0.617745	0.064897		0.9148	0.0676447		55.6505	24.0654		0.993	0.0724	0.0559
3-aminoisobutyrate	64956		25.1348	4.82581		12.6176	3.23082		18.44	3.38461		0.0459	0.2313	0.2649
quinolinate	1066		0.710116	0.0671872		1.25603	0.1307		1.31482	0.0863058		0.0011	<.0001	0.6706
nicotinate ribonucleoside	161234		1.42746	0.198673		1.07318	0.0954557		1.23734	0.103843		0.09	0.3081	0.3461
nicotinamide	936		0.826905	0.0744351		1.06669	0.0941563		1.42391	0.105513		0.1676	0.0002	0.0145
nicotinamide riboside	439924		0.969754	0.0495742		0.937809	0.0450356		1.09478	0.0344344		0.6388	0.0412	0.0063
1-methylnicotinamide	457		0.912764	0.0475875		0.942039	0.0546724		1.0544	0.0291534		0.6616	0.0188	0.0455
trigonelline (N'-methylnicotinate)	5570		1.19926	0.144976		1.54705	0.368268		2.4641	0.48431		0.643	0.0607	0.1447
nicotinurate	68499		1.00211	0.183483		0.818376	0.110577		0.892736	0.0874459		0.3374	0.5231	0.642
N1-Methyl-2-pyridone-5-carboxamide	69698		0.901493	0.101524		0.918178	0.076086		1.30085	0.0520077		0.8845	0.0001	<.0001
riboflavin (Vitamin B2)	493570		0.795414	0.0822227		0.830735	0.0898605		1.22132	0.0722336		0.7935	0.0005	0.0006
pantoate	439251		1.27043	0.157955		1.63656	0.283225		2.46096	0.648951		0.7003	0.1629	0.3004
pantothenate (Vitamin B5)	6613		0.967691	0.137366		1.08053	0.12235		1.34852	0.0875022		0.5301	0.0187	0.0756
gulono-1,4-lactone	439373		0.753559	0.0766879		1.23421	0.108325		1.76983	0.31086		0.2873	0.0125	0.1566
glucarate (saccharate)	33037		1.11068	0.223649		1.58929	0.300413		1.48676	0.142688		0.1625	0.2199	0.7198
ascorbate (Vitamin C)	54670067		0.532304	0.0272262		0.516363	0.0138435		0.504157	0.0112567		0.5395	0.2267	0.5741
ascorbic acid 2-sulfate	86484		0.840584	0.0631674		1.27018	0.0767317		1.07139	0.0533601		<.0001	0.0145	0.0241
ascorbic acid 3-sulfate	11425365		1.06874	0.0758735		1.17744	0.0637692		1.03448	0.0518074		0.2834	0.7052	0.0922
dehydroascorbate	440667		1.65924	0.200047		1.19311	0.15104		1.09944	0.195508		0.1553	0.0571	0.732
2-O-methylascorbic acid	99779		0.964754	0.0655492		1.09384	0.0468986		1.05617	0.0501801		0.154	0.2589	0.6179
threonate	151152		0.944539	0.0740249		1.06995	0.0515854		1.08505	0.0478457		0.1739	0.0891	0.8444
oxalate (ethanedioate)	971		0.872232	0.0602742		1.0617	0.0693797		1.12046	0.0495595		0.0515	0.0046	0.4681
gulonate*	152304		0.879793	0.0628126		1.03195	0.0566997		1.17981	0.0548495		0.122	0.0008	0.0726
alpha-tocopherol	14985		0.865159	0.131816		1.49342	0.203467		1.59525	0.150565		0.0255	0.0039	0.663
biopterin	445040		0.719168	0.05874		0.938691	0.0560851		1.1795	0.040957		0.0079	<.0001	0.0005
pterin	73000		1.48809	0.286576		0.965309	0.0604943		1.17266	0.048553		0.01	0.0809	0.2184
xanthopterin	8397		0.830927	0.0609554		1.14118	0.101492		1.19903	0.0660645		0.0169	0.0016	0.5915
thiamin (Vitamin B1)	1130		1.0004	0.110809		1.017	0.102627		1.63268	0.187936		0.9539	0.0146	0.0109
pyridoxine (Vitamin B6)	1054		0.647234	0.10125		0.958515	0.143746		1.1353	0.125875		0.1594	0.0142	0.3385
pyridoxamine	1052		0.693082	0.0552084		0.86767	0.052212		1.31745	0.0539822		0.0634	<.0001	<.0001
pyridoxal	1050		0.936252	0.0768269		1.03548	0.0553441		1.13747	0.0416784		0.2613	0.0115	0.1676
pyridoxate	6723		0.96545	0.0863674		1.08986	0.0835483		1.17532	0.0496298		0.2624	0.0354	0.3569
hippurate	464		1.06378	0.155933		1.66691	0.182378		1.18518	0.106243		0.0094	0.5561	0.0131
2-hydroxyhippurate (salicylurate)	10253		1.05097	0.155638		1.1299	0.198251		2.72796	0.770008		0.9431	0.0914	0.0851
3-hydroxyhippurate	450268		0.769977	0.0924762		1.00736	0.108343		1.57703	0.178558		0.3855	0.0011	0.0134
3-hydroxyhippurate sulfate	186339		0.918546	0.112113		0.968272	0.108402		1.32133	0.105285		0.7892	0.0163	0.0241
4-hydroxyhippurate	151012		0.997968	0.125652		1.02417	0.120331		1.62317	0.150032		0.9152	0.0049	0.004
mandelate	1292		0.682293	0.070962		0.92393	0.071809		1.17798	0.0723424		0.0552	<.0001	0.0162
4-hydroxymandelate	328		0.750366	0.0584041		0.940178	0.0613391		1.28684	0.055089		0.0563	<.0001	<.0001
catechol sulfate	3083879		0.700507	0.0751124		0.913335	0.0906264		1.19827	0.057115		0.0723	<.0001	0.0042
guaiacol sulfate	22473		1.02197	0.186737		1.68865	0.466353		2.97498	0.344945		0.2845	0.0006	0.0141
4-acetylphenyl sulfate	4684006		0.943089	0.151207		1.11487	0.189413		1.75283	0.19401		0.5995	0.0061	0.0205
4-ethylphenyl sulfate	20822574		1.1403	0.20284		1.30856	0.204546		1.74026	0.239231		0.6715	0.0922	0.194
4-vinylphenol sulfate	6426766		0.8664	0.0959565		1.26565	0.179933		1.39842	0.122631		0.0866	0.0111	0.4941
3-(2-hydroxyphenyl)propionate	873		0.949873	0.144509		0.928732	0.117993		1.41114	0.164796		0.937	0.0552	0.032
p-cresol sulfate	4615423		0.818423	0.0873056		0.819063	0.0729816		1.29395	0.0748433		0.9962	<.0001	<.0001
o-cresol sulfate	11615528		0.940532	0.0866681		1.00779	0.0651252		1.34078	0.0961889		0.6658	0.0045	0.0112
phenylpropionylglycine	152323		2.49124	0.616586		2.21619	0.366032		1.36072	0.143457		0.6025	0.0176	0.0538
3-(3-hydroxyphenyl)propionate sulfate	187488		0.825102	0.0967436		0.94997	0.107225		1.27726	0.0929581		0.4577	0.003	0.0207
3-hydroxy-3-phenylpropionate	92959		1.13656	0.252522		1.86431	0.320637		1.7067	0.253582		0.1205	0.1738	0.6867
3-(3-hydroxyphenyl)propionate	91		0.828902	0.175019		0.82085	0.105139		0.965142	0.086809		0.9654	0.4123	0.3527
3-(4-hydroxyphenyl)propionate	10394		0.798005	0.233895		0.836609	0.149462		1.21164	0.148195		0.8915	0.1037	0.1142
piperidine	8082		1.00089	0.116322		1.67425	0.214188		1.59887	0.137796		0.0127	0.0134	0.7367
2-piperidinone	12665		0.994643	0.138245		1.13712	0.125058		1.60536	0.136543		0.543	0.0039	0.0176
indoleacetylalanine	3398622		1.06034	0.199392		1.41551	0.164158		1.28672	0.269057		0.4003	0.549	0.7151
indoleacetylaspartate	446620		0.828923	0.152477		0.956833	0.119986		1.39821	0.118697		0.5537	0.0036	0.0152
1-methyl-beta-carboline-3-carboxylic acid	5406157		0.642189	0.14371		1.08544	0.263588		2.04935	0.357108		0.4241	0.005	0.0385
levulinate (4-oxovalerate)	11579		0.670643	0.0772849		0.881056	0.0703511		1.24214	0.0609677		0.0655	<.0001	0.0002
2,3-dihydroxyisovalerate	677		1.06481	0.105089		1.2706	0.118908		1.60815	0.183327		0.4689	0.0335	0.1561
2-isopropylmalate	77		1.40237	0.205125		1.30298	0.16384		2.31026	0.346828		0.8497	0.0542	0.0225
2-oxindole-3-acetate	3080590		0.817664	0.080929		1.12589	0.11203		1.39127	0.110427		0.1	0.0007	0.0903
3-formylindole	10256		0.809245	0.0681883		0.971019	0.0944626		1.62803	0.132697		0.4341	<.0001	0.0002
3-hydroxyindolin-2-one	6097		0.888707	0.116701		1.04728	0.104095		1.01805	0.100326		0.3789	0.4225	0.8461
gluconate	10690		2.2024	1.43064		0.973833	0.085656		1.34773	0.0703774		0.1833	0.3005	0.6274
2-acetolactate	22		0.591111	0.106388		0.805591	0.0876438		1.10681	0.10494		0.2273	0.0013	0.0432
beta-guanidinopropanoate	67701		0.74678	0.111417		1.41661	0.407527		1.15741	0.099216		0.0615	0.1992	0.3851
cinnamoylglycine	709625		1.10336	0.192395		1.81235	0.231744		1.53556	0.176687		0.0342	0.1479	0.3205
dihydroferulate	14340		0.960352	0.113288		0.916007	0.0863631		1.28422	0.0923672		0.787	0.0285	0.0078
dihydroferulic acid sulfate	187489		1.26815	0.260242		1.12489	0.168716		2.00803	0.228338		0.7112	0.0337	0.0068
erythritol	222285		0.786211	0.056322		0.932704	0.0410179		1.103	0.030715		0.0251	<.0001	0.002
ferulic acid 4-sulfate	6305574		1.22561	0.218577		1.34696	0.212647		1.53092	0.174916		0.7129	0.3015	0.5048
quinate	6508		1.20883	0.20856		1.06521	0.174482		1.30274	0.150811		0.6163	0.7142	0.322
fucitol	3429		1.33485	0.186175		1.06174	0.0637915		1.25711	0.0688494		0.0924	0.5912	0.1495
glucoheptose	71306729		2.03788	0.418245		2.95544	0.557566		1.7822	0.263266		0.1489	0.6524	0.0278
homostachydrine	441447		1.05421	0.153477		1.57143	0.257296		1.47551	0.166271		0.1131	0.149	0.7244
indolin-2-one	321710		0.941173	0.0819405		1.08939	0.0876566		1.08464	0.0917056		0.3427	0.3048	0.971
mannonate*	3246006		0.856798	0.0915145		0.985785	0.0948419		1.08965	0.073757		0.3607	0.0661	0.3786
N-(2-furoyl)glycine	21863		1.72514	0.574874		1.35221	0.215359		2.92397	0.979356		0.7963	0.3543	0.1941
acesulfame	36573		1.48345	0.405381		1.41557	0.443894		95.9919	92.3986		0.9996	0.4201	0.3878
stachydrine	115244		0.979161	0.0642915		1.05329	0.0735788		1.17684	0.0477211		0.4494	0.025	0.1324
syringic acid	10742		0.664125	0.144343		0.89245	0.176238		1.86796	0.206675		0.4978	<.0001	0.0006
1,2,3-butanetriol	20497		0.594648	0.0695392		1.00454	0.0855508		1.24646	0.0751425		0.0024	<.0001	0.0311
ethyl alpha-glucopyranoside	428040		0.791552	0.0949461		1.11597	0.115561		1.35485	0.081383		0.042	0.0001	0.073
pyrraline	122228		0.82992	0.0658327		1.17758	0.157737		1.43241	0.0901958		0.0584	0.0003	0.0966
umbelliferone sulfate	129659		0.826711	0.0979529		1.04846	0.0850318		1.21285	0.157275		0.3576	0.0744	0.4145
eugenol sulfate	180632		1.05378	0.208486		1.77515	0.33088		2.34573	0.271864		0.1366	0.0031	0.1589
3-hydroxycinnamate sulfate	6443141		0.793979	0.103165		0.887446	0.11357		1.4018	0.125957		0.6564	0.0014	0.0038
(S)-a-amino-omega-caprolactam	439823		0.858714	0.0740552		1.07475	0.0681595		1.16388	0.0567442		0.0456	0.0017	0.322
3-indoleglyoxylic acid	73863		0.949084	0.142557		1.04878	0.13804		1.81718	0.31917		0.8333	0.0417	0.0535
vanillic acid glycine	3083688		0.987732	0.171945		1.00655	0.175026		1.96539	0.235453		0.9602	0.0041	0.0026
ethyl beta-glucopyranoside	121667		0.687157	0.0847239		0.885041	0.114407		0.983251	0.0703582		0.1723	0.0231	0.4171
2-acetamidophenol sulfate	181671		0.850709	0.0958233		1.25198	0.109951		1.33451	0.106875		0.0308	0.0038	0.5931
2-aminophenol sulfate	181670		1.48412	0.229874		1.2845	0.144987		2.219	0.241794		0.6085	0.0361	0.0045
N-methylpipecolate	11286529		0.821779	0.168229		1.20291	0.155655		1.34809	0.0941309		0.0712	0.0056	0.4094
salicylate-glucoside	151505		1.08354	0.209948		1.52816	0.225098		1.19776	0.141244		0.1377	0.6692	0.1868
ampicillin	2174; 5244176		0.04975	0.04525		0.0045	0		0.0045	0		0.1184	0.0813	1
ciprofloxacin	4011971; 2764		0.0480068	0.0450103		0.103137	0.0707179		0.0234897	0.0208585		0.4256	0.692	0.1693
atenolol	2249		0.170457	0.0356568		0.179676	0.0269923		0.167409	0.019704		0.8254	0.935	0.7255
furosemide	3440		0.5168	0		0.534696	0.0178963		0.5168	0		0.2037	1	0.1288
Benazeprilat	5463984		0.518232	0.202485		0.2622	0		1.03181	0.769605		0.8156	0.6012	0.402
mirtazapine	4205		0.0947864	0.0128864		0.126228	0.0288994		0.242788	0.14903		0.8823	0.4367	0.5119
salicylate	338		0.813466	0.0657339		0.945798	0.070249		1.44813	0.119245		0.4688	0.0001	0.0012
2,6-dihydroxybenzoic acid	9338		0.765061	0.0874645		0.99238	0.0995987		1.40154	0.092158		0.1618	<.0001	0.0028
hydroquinone sulfate	161220		1.09613	0.151087		0.944176	0.0856096		1.73531	0.23259		0.664	0.0422	0.0074
S-carboxymethyl-L-cysteine	1080		0.823291	0.085455		1.10878	0.112342		1.26423	0.0666353		0.0429	0.0005	0.1858
sulfate*	1118		0.925889	0.050158		1.01922	0.0375925		1.02816	0.0306086		0.1299	0.0641	0.8618
O-sulfo-L-tyrosine	514186		0.747598	0.044765		0.929296	0.041794		1.1316	0.0313389		0.0038	<.0001	0.0001
2-oxo-1-pyrrolidinepropionate	3146688		0.817861	0.0718331		0.987439	0.0685586		1.12615	0.0537677		0.1039	0.0011	0.1115
ethyl glucuronide	152226		1.71246	0.942609		0.85547	0.235893		1.46048	0.261241		0.2414	0.6999	0.3223
dimethyl sulfone	6213		0.596202	0.0965602		1.3188	0.196712		1.22354	0.189012		0.0228	0.0271	0.7177
ectoine	126041		1.34007	0.197743		1.39664	0.156008		1.02551	0.0921983		0.7962	0.1098	0.0438
3-methylbutanol sulfate	24768		1.2579	0.284452		1.78708	0.443132		1.24045	0.159201		0.2432	0.9656	0.1497
succinimide	11439		1.1245	0.220292		1.40865	0.185146		1.49228	0.117687		0.279	0.118	0.7027
4-methylbenzenesulfonate	6101		0.821066	0.0982		1.22707	0.396263		1.22445	0.150699		0.2891	0.2394	0.9935
4'-hydroxypropiophenone sulfate	315296		0.705823	0.0584566		0.981974	0.101342		1.66981	0.145767		0.2193	<.0001	0.0003
6-hydroxyindole sulfate	122198196		0.971373	0.107931		1.28045	0.120366		1.36586	0.123872		0.1438	0.0376	0.6281
4-acetamidobenzoate	19266		0.755318	0.0996411		1.03417	0.124255		1.22355	0.0917979		0.1113	0.003	0.1953
thioproline	93176		0.830005	0.0751531		1.0307	0.0599606		1.06699	0.0491319		0.0391	0.0067	0.6538
1-pentanol sulfate	68398		1.3474	0.278064		1.3906	0.188409		1.50079	0.12261		0.8812	0.5534	0.6485
dibutyl sulfosuccinate	423891		1.46819	0.406102		6.21189	5.11337		2.06676	0.187787		0.2402	0.8683	0.2197
4-quinolinecarboxylic acid	10243		0.916927	0.0944437		1.08317	0.125483		1.59527	0.163094		0.52	0.0037	0.0185
