# Supplementary material for: Urine metabolomic changes in cats with renal disease or calcium oxalate uroliths
Source: PLoS One. 2025 Aug 18;20(8):e0329999. doi: 10.1371/journal.pone.0329999 (PMC12360560; doi:10.1371/journal.pone.0329999)
Supplement: S2 Table — (XLSX) [file pone.0329999.s002.xlsx]

## Sheet: Sheet1
		% Variance
Factor Order	Eigenvalue	Explained
Factor1	58.5526	0.120479
Factor2	27.8128	0.0572279
Factor3	27.2705	0.0561122
Factor4	19.3237	0.0397606
Factor5	15.9839	0.0328888
Factor6	15.5437	0.0319828
Factor7	14.2599	0.0293414
Factor8	13.8527	0.0285034
Factor9	12.9231	0.0265908
Factor10	12.7961	0.0263294
Factor11	11.5265	0.0237171
Factor12	11.4479	0.0235553
Factor13	10.964	0.0225597
Factor14	10.4897	0.0215838
Factor15	10.3916	0.0213819
Factor16	9.48445	0.0195153
Factor17	9.26008	0.0190537
Factor18	9.24938	0.0190316
Factor19	8.15349	0.0167767
Factor20	7.3964	0.0152189
Factor21	6.98622	0.0143749
Factor22	6.91306	0.0142244
Factor23	6.72676	0.0138411
	Total =	0.694051
