# Supplementary material for: Urine metabolomic changes in cats with renal disease or calcium oxalate uroliths
Source: PLoS One. 2025 Aug 18;20(8):e0329999. doi: 10.1371/journal.pone.0329999 (PMC12360560; doi:10.1371/journal.pone.0329999)
Supplement: S3 Table — (XLSX) [file pone.0329999.s003.xlsx]

## Sheet: Sheet1Complete factor loadings
			Feline Urine Metabolite Factor Loadings
Factor 1			Factor 2			Factor 3
Metabolite Name	Loading		Metabolite Name	Loading		Metabolite Name	Loading
7-methylguanine	0.89774		ferulic acid 4-sulfate	0.8312		N-acetylglycine	0.89795
3-(3-amino-3-carboxypropyl)uridine*	0.88402		2,6-dihydroxybenzoic acid	0.82403		N2-acetyllysine	0.86394
1-methylguanosine	0.86664		indoleacetylaspartate	0.78107		N-acetyl-beta-alanine	0.84606
4-octenedioate	0.85727		N6-carboxymethyllysine	0.74754		N-acetylvaline	0.81808
biopterin	0.8538		4-hydroxycinnamate sulfate	0.74502		isoleucine	0.8076
erythritol	0.85356		dihydroferulic acid sulfate	0.72701		5-oxoproline	0.80715
adenosine 3',5'-cyclic monophosphate (cAMP)	0.84459		indole-3-carboxylate	0.72661		N-acetylalanine	0.80694
1-methyladenosine	0.83462		4-acetamidobenzoate	0.72214		succinimide	0.79575
O-sulfo-L-tyrosine	0.8345		dihydroferulate	0.7152		N-succinyl-leucine	0.79171
isoputreanine	0.83277		1-methyl-5-imidazoleacetate	-0.31875		N-acetylisoleucine	0.77406
N3-methyluridine	0.81933		isocitrate	-0.32074		3-amino-2-piperidone	0.77107
pseudouridine	0.81451		N-glycolylneuraminate	-0.32678
5,6-dihydrouridine	0.80994		allantoic acid	-0.34072
N-acetylglucosamine 6-sulfate	0.8092
N1-methylinosine	0.80889
Factor 4			Factor 5			Factor 6
Metabolite Name	Loading		Metabolite Name	Loading		Metabolite Name	Loading
mevalonate	0.94235		phenylacetyltaurine	0.7554		S-adenosylhomocysteine (SAH)	0.62755
mevalonolactone	0.93979		indoleacetylglycine	0.72498		cysteine	0.62511
sarcosine	0.90574		phenylacetylglycine	0.70905		3-methylcrotonylglycine	0.56992
gamma-glutamylglycine	0.88611		phenylacetylglutamine	0.68743		glutarylcarnitine (C5-DC)	0.56437
glutamate	0.8308		p-cresol sulfate	0.67828		2,3-dihydroxy-2-methylbutyrate	0.56245
3-methyl-2-oxobutyrate	0.82773		phenylacetylglutamate	0.67264		S-adenosylmethionine (SAM)	0.54833
gamma-glutamylhistidine	0.77283		N-acetylhistamine	0.65281		gamma-carboxyglutamate	0.50291
glycerol	0.72082		indoleacetylglutamine	0.65148		1-methylguanidine	-0.59005
gamma-glutamylisoleucine*	0.70521		2-piperidinone	0.63558
			valerylphenylalanine	0.63393
			4-acetylphenyl sulfate	0.61804
Factor 7			Factor 8			Factor 9
Metabolite Name	Loading		Metabolite Name	Loading		Metabolite Name	Loading
N-(2-furoyl)glycine	0.90798		histidine	0.94988		isovalerate (C5)	0.81697
pantoate	0.86875		threonine	0.93802		N-succinyl-isoleucine	0.80057
ornithine	0.85309		ampicillin	0.92334		4-imidazoleacetate	0.7026
2-hydroxyhippurate (salicylurate)	0.80831		glycine	0.8881		beta-hydroxyisovalerate	0.66422
5-hydroxymethyl-2-furoic acid	0.73925		glucose	0.87435		deoxycarnitine	0.61655
1,5-anhydroglucitol (1,5-AG)	0.72487		glutamine	0.86297		carnitine	0.58424
homovanillate sulfate	0.7221		kynurenine	0.85557		acetylcarnitine (C2)	0.5789
			citrulline	0.77541		1-methylhistidine	0.56722
			leucine	0.75426		N,N,N-trimethyl-5-aminovalerate	0.56699
			myo-inositol	0.71953		hexanoylcarnitine (C6)	0.55467
						tiglyl carnitine (C5)	0.51735
						3-hydroxyisobutyrate	0.50355
Factor 10			Factor 11			Factor 12
Metabolite Name	Loading		Metabolite Name	Loading		Metabolite Name	Loading
propionylcarnitine (C3)	0.81046		hippurate	0.7738		dibutyl sulfosuccinate	0.78218
isobutyrylcarnitine (C4)	0.80454		3-indoxyl sulfate	0.75343		hypoxanthine	0.78096
furosemide	0.77265		cinnamoylglycine	0.69263		beta-guanidinopropanoate	0.71788
2-methylbutyrylcarnitine (C5)	0.76467		6-hydroxyindole sulfate	0.68043		hexanoylglycine (C6)	0.70756
creatine	0.75921		3-hydroxyindolin-2-one	0.6795		inosine	0.70754
carnitine	0.71546		anthranilate	0.67931		3-hydroxybutyrate (BHBA)	0.68688
deoxycarnitine	0.69062		3-hydroxy-3-phenylpropionate	0.67446		valylleucine	0.68579
acetylcarnitine (C2)	0.68969		indolin-2-one	0.66892		isocaproylglycine	0.68524
imidazole lactate	0.66855		phenylpropionylglycine	0.55164		xanthine	0.505
cortisone	0.63923		piperidine	0.53908
isovalerylcarnitine (C5)	0.60044
Factor 13			Factor 14			Factor 15
Metabolite Name	Loading		Metabolite Name	Loading		Metabolite Name	Loading
xanthosine	0.84412		2'-deoxyuridine	0.52858		acesulfame	0.82814
3-indoleglyoxylic acid	0.79489		2-aminoadipate	0.508		gabapentin	0.82694
mannitol/sorbitol	0.71574		2R,3R-dihydroxybutyrate	0.49865		hydroquinone sulfate	0.82054
indoleacetylalanine	0.68417		methylmalonate (MMA)	0.46968		umbelliferone sulfate	0.69259
sucrose	0.67014		propionylglycine (C3)	0.45467		imidazole propionate	0.59332
mandelate	0.634		tryptophan	0.40072		1-methylhistamine	0.57975
cis-urocanate	0.63053		galactonate	-0.31263		phenol sulfate	0.55487
salicylate	0.51549		N-acetylmethionine sulfoxide	-0.31479		pyroglutamine*	0.54554
			S-adenosylmethionine (SAM)	-0.32107		ascorbic acid 3-sulfate*	-0.30802
			5-methylthioribose	-0.3239
			isocitrate	-0.38987
			gulono-1,4-lactone	-0.40611
Factor 16			Factor 17			Factor 18
Metabolite Name	Loading		Metabolite Name	Loading		Metabolite Name	Loading
2-oxoadipate	0.74845		5,6-dihydrouracil	0.79814		taurocholate	0.85671
alpha-ketoglutarate	0.73795		3-ureidopropionate	0.78142		taurolithocholate 3-sulfate	0.85545
malate	0.72902		5,6-dihydrothymine	0.77301		formiminoglutamate	0.83913
citrate	0.69685		AMP	0.7701		hydantoin-5-propionate	0.77163
dopamine 4-sulfate	0.62498		3-ureidoisobutyrate	0.75378		cholate	0.63983
succinate	0.592		phosphoenolpyruvate (PEP)	0.74243		galactonate	0.54152
dopamine 3-O-sulfate	0.5861		UMP	0.73375		dehydroascorbate	0.5355
3-hydroxy-3-methylglutarate	0.5664		orotidine	0.62258		salicylate	0.52263
glutarate (C5-DC)	0.54685		glycerate	-0.40763		3-ureidoisobutyrate	0.51844
Factor 19			Factor 20			Factor 21
Metabolite Name	Loading		Metabolite Name	Loading		Metabolite Name	Loading
mirtazapine	0.79109		fucose	0.68996		trigonelline (N'-methylnicotinate)	0.68019
N2,N2-dimethylguanosine	0.73346		fucitol	0.64684		homoarginine	0.5759
1-methyl-beta-carboline-3-carboxylic acid	0.59063		arabinose	0.62619		phenylacetylaspartate	0.44885
2'-O-methyluridine	0.50688		pterin	0.61882		2'-deoxycytidine	0.41778
2'-O-methylcytidine	0.50266		3-(4-hydroxyphenyl)propionate	0.45472		arginine	0.41686
orotate	0.47003		malonylcarnitine	-0.29071		N6-carboxyethyllysine	-0.3808
xanthopterin	0.42164
7-ketodeoxycholate	0.41071
1-methylguanine	0.40926
Factor 22			Factor 23
Metabolite Name	Loading		Metabolite Name	Loading
3-aminoisobutyrate	0.69003		1-palmitoyl-2-linoleoyl-GPC (16:0/18:2)	0.54133
2-methylmalonylcarnitine (C4-DC)	0.54301		palmitoyl sphingomyelin (d18:1/16:0)	0.47379
salicylate-glucoside	0.40327		valylleucine	0.45036
succinylcarnitine (C4-DC)	0.40267		S-carboxymethyl-L-cysteine	0.43345
pyridoxate	0.3705		guanidinosuccinate	0.43164
N-acetylglucosaminylasparagine	0.3503		indoleacetate	-0.31098
dimethylarginine (ADMA + SDMA)	0.3279
N-acetyltyrosine	-0.33321
5-aminovalerate	-0.3721
N-methylpipecolate	-0.38055
4-guanidinobutanoate	-0.39873
2-oxoarginine*	-0.4922
