# Supplementary material for: Urine metabolomic changes in cats with renal disease or calcium oxalate uroliths
Source: PLoS One. 2025 Aug 18;20(8):e0329999. doi: 10.1371/journal.pone.0329999 (PMC12360560; doi:10.1371/journal.pone.0329999)
Supplement: S4 Table — (XLSX) [file pone.0329999.s004.xlsx]

## Sheet: Metabolite data
Animal	Condition	COL1	COL2	COL3	COL4	COL5	COL6	COL7	COL8	COL9	COL10	COL11	COL12	COL13	COL14	COL15	COL16	COL17	COL18	COL19	COL20	COL21	COL22	COL23	COL24	COL25	COL26	COL27	COL28	COL29	COL30	COL31	COL32	COL33	COL34	COL35	COL36	COL37	COL38	COL39	COL40	COL41	COL42	COL43	COL44	COL45	COL46	COL47	COL48
A	CKD	0.980384	2.46861	1.23775	1.70774	0.985707	0.975062	0.804337	0.825628	1.47294	1.46565	0.83795	1.44948	1.43558	0.85451	2.75919	1.38206	0.785214	0.873041	0.638738	0.695022	1.73504	0.988172	0.727945	1.05461	1.32095	0.97723	1.24692	0.902119	1.03726	1.31454	0.998521	0.726466	1.14707	1.83026	0.93928	0.588172	1.12045	0.614194	0.919271	1.38462	2.90833	1.42445	2.04919	0.660522	1.56146	1.7928	5.11828	1.15663
A	CKD	0.768175	0.542855	1.14451	0.771205	0.941376	0.918478	0.724073	0.588382	1.00615	1.00561	0.573147	0.650036	0.841322	0.741001	2.33687	0.634177	1.00731	0.734676	0.897719	0.781183	0.775125	0.91438	0.945118	1.65271	2.05693	1.16295	0.19788	0.838649	1.30203	1.43487	1.03947	0.844886	1.48441	1.59435	0.991269	1.32707	0.934604	0.445563	0.729419	0.772452	0.381415	1.20216	0.763899	0.790984	0.825552	1.0858	0.710175	0.799269
A	CKD	0.79505	2.4864	1.55676	1.17897	1.07159	1.09777	0.999386	0.626815	1.08243	1.72305	0.912252	1.14277	2.49345	0.903354	1.87789	1.76355	1.01248	0.814277	0.614031	1.08478	1.42391	1.0227	1.04817	1.19278	1.29393	0.934036	1.84925	0.892616	1.20311	1.39701	1.02935	0.157599	1.92002	1.74985	1.21344	0.755471	1.17038	0.577214	0.784721	1.58611	2.06463	1.87472	0.902025	0.680507	1.22223	1.56106	1.16813	1.26396
A	CKD	0.750825	0.420103	0.250722	0.331856	0.736804	0.697526	0.618351	0.581546	0.837732	0.734536	0.433608	0.511753	0.393608	0.612371	1.17021	0.541237	1.11567	0.436701	0.585361	0.546701	0.614742	0.594021	1.15495	1.03093	1.24381	1.37402	0.507526	0.562474	0.85433	1.34464	0.839794	0.765155	1.43856	0.930412	1.12124	0.991649	0.759381	0.482887	0.901753	0.626495	0.219381	0.676495	0.931753	1.44031	0.969485	0.84433	0.614845	0.724021
A	CKD	0.292708	0.190451	0.963021	0.727951	0.0831597	0.154514	0.166493	0.303646	0.152604	0.302083	0.167882	0.189931	0.218056	0.263715	0.280208	0.188021	0.286285	0.272222	0.474826	0.0852431	0.245139	0.250347	0.297743	0.428646	0.106076	0.21059	0.0821181	1.8467	0.301736	0.508507	0.531771	1.49132	0.436632	0.478125	0.239583	12.1543	0.575868	0.112847	0.793056	0.334375	0.245486	0.0961806	0.725	0.789236	1.45278	0.198437	0.360417	0.326736
AZ	CaOx	1.29944	3.52025	1.21748	1.16928	1.00073	1.37199	1.11109	1.2187	1.29806	1.25708	1.33174	1.96154	1.63491	1.41792	0.745517	1.65447	0.778463	1.9578	1.28443	1.08602	1.418	1.102	0.574698	0.578917	1.0878	1.158	1.58354	1.17634	1.45127	1.20263	1.48689	1.18486	1.55668	0.785766	0.59109	0.899537	0.716465	1.61584	1.7361	1.77254	3.93354	3.25327	2.15857	0.643431	1.31883	1.76272	3.22811	1.35365
AZ	CaOx	1.20397	0.764772	0.799552	0.161989	0.940593	0.952667	0.722156	0.909571	0.789478	0.593268	0.829935	0.799552	0.516271	1.10842	0.503798	0.990725	1.20956	1.4647	0.961621	1.77077	0.655233	0.633485	1.00872	0.658351	1.25993	0.64236	0.820501	0.952347	1.54026	0.878868	0.470297	1.44863	1.31534	0.649236	0.505237	1.68386	0.998561	1.363	1.82226	1.16031	0.19717	1.38139	0.486368	1.33325	0.578316	0.85736	0.218438	1.18302
AZ	CaOx	1.55191	1.1232	1.13506	0.250164	1.15958	1.02207	0.817528	0.987901	0.996403	0.862655	0.866498	1.21403	0.961576	1.62704	0.625981	1.08053	1.09173	1.75703	1.32423	1.27314	1.00368	0.986838	0.839356	0.634402	1.10898	0.631622	0.720078	1.017	1.38579	1.29235	0.890288	1.12582	1.23749	0.777796	0.470814	1.14879	1.10366	1.60857	1.69097	1.43909	0.79946	1.67111	0.63481	1.11266	0.736102	0.98087	0.44449	1.0784
AZ	CaOx	0.785876	0.723127	0.714394	0.408733	0.952561	0.851644	0.790296	0.965067	0.900054	0.805499	0.688841	1.04011	0.480108	1.87181	0.29876	0.801402	1.08291	1.70555	0.893154	0.821132	0.582965	0.772615	1.04496	0.824151	0.982965	1.08927	0.669003	0.930997	1.34038	1.20539	0.701132	1.36032	1.02415	1.06275	1.02372	1.87838	1.00636	0.934987	1.57035	0.955256	0.217251	1.20787	1.45876	1.07914	0.610027	1.06135	1.92173	0.692291
AZ	CaOx	1.4687	1.89698	0.328116	0.617583	1.10098	1.09295	0.880376	1.19107	1.43236	1.15719	1.17011	1.63568	2.35234	1.70223	0.610506	1.45849	1.138	2.21067	1.52926	3.38146	1.12915	1.70427	1.3107	0.598938	0.955498	0.165079	3.04559	1.49415	0.987071	0.968155	0.879831	1.55131	1.7696	2.09771	1.56342	1.36091	1.70346	1.93263	1.7666	1.4653	4.46135	2.31097	1.33247	1.1776	1.21897	1.15623	0.797224	1.44679
B	CKD	0.948753	1.08958	0.979951	2.29575	1.1866	1.05095	1.06601	1.53584	1.59042	0.929878	1.04293	1.40528	0.720196	0.752078	0.906406	1.11247	0.831883	1.23276	1.16557	0.863081	1.34484	1.28068	0.748166	0.508655	0.743178	0.982494	2.22474	1.54768	1.01115	0.869829	1.01506	1.12274	1.44342	1.77878	0.644694	0.795403	0.986308	1.56381	0.872958	1.61232	1.1468	0.588362	1.03051	0.899658	0.975257	0.637653	0.189144	1.09046
B	CKD	0.634458	0.846773	0.908467	1.18413	0.980225	0.919124	0.943517	1.19432	1.50136	0.772173	0.800237	0.953937	0.718295	0.79929	0.519242	0.542451	0.831024	0.778567	1.26489	0.544227	0.699467	1.28845	0.880639	0.524216	0.636116	2.53689	0.670219	1.45613	0.686086	0.942806	0.733807	0.942925	2.47436	2.20935	0.530491	0.635524	0.749674	1.23718	0.681113	0.88206	0.167436	0.415867	0.675074	0.608526	0.681468	0.439432	0.0642984	0.669272
B	CKD	0.466002	0.296423	0.329192	0.410431	0.663981	0.459312	0.55994	0.671081	0.84189	0.502594	0.486346	0.298471	0.191152	0.511742	0.290688	0.416439	0.667668	0.52444	0.632987	0.16248	0.331649	0.502185	0.772119	0.297242	0.429547	0.698935	0.0645822	0.941562	0.4432	0.670399	0.667941	0.908383	1.20549	0.808848	0.537957	1.0482	0.685964	0.966958	0.471737	0.506281	0.193064	0.26734	0.738394	1.24276	1.13039	0.528946	0.274031	0.553523
B	CKD	0.993821	1.88944	3.45057	4.283	1.56347	1.16149	0.832896	1.21438	1.62769	0.107002	0.954877	1.78805	1.14145	1.04419	0.846283	1.41809	1.1496	1.41706	1.41987	0.983524	1.34469	1.39796	0.925014	1.33561	0.836267	1.0293	0.747613	1.82616	1.08613	1.0278	1.12779	0.848062	1.33861	1.39084	0.751264	0.570118	1.28862	1.64754	0.702865	1.78113	1.18358	0.427916	0.639861	1.22018	0.701928	0.741528	0.087156	1.19069
B	CKD	0.392585	0.567146	0.42771	0.394714	0.201348	0.591095	1.00727	0.492815	1.06404	0.756076	0.58116	1.52634	1.77328	0.367749	0.304949	0.688309	0.512329	0.421146	1.12968	0.0677665	0.383537	1.11637	0.5675	0.210396	0.17598	1.20844	0.0839099	1.12808	0.66915	0.607238	0.560227	0.911478	0.336704	0.321625	0.218024	0.815682	0.804683	0.914316	0.358879	0.905978	0.487316	0.444563	2.08799	0.989533	1.99574	0.229732	1.22352	0.959908
B	CKD	0.341496	1.24032	0.457669	0.892559	0.550683	0.54309	0.897494	0.635725	1.81055	0.640091	0.493926	1.05182	0.611617	0.46773	0.670463	0.566439	0.700076	0.492787	0.636674	0.0725133	0.652809	1.18109	0.844153	0.436788	0.335991	0.230258	0.0897874	0.866553	0.394837	0.451215	0.659453	0.907365	0.983295	0.777904	0.594533	0.66287	0.935839	1.08561	0.518793	0.56511	0.268413	0.678246	1.35232	1.51082	1.99336	0.748671	1.48311	0.593014
C	Healthy	1.19114	2.15471	0.210623	0.85245	0.691448	0.891937	1.31467	1.10815	0.892723	1.42675	1.02813	1.04167	1.72097	0.798288	0.373198	1.38875	1.20197	0.799598	0.872194	0.901808	0.866865	0.792522	1.31144	0.532367	0.884686	0.105967	0.822312	1.04534	0.87595	1.11619	1.02158	0.980606	1.80676	0.933869	0.608981	0.781253	0.669346	1.09409	1.14475	1.09706	1.29859	1.21595	1.50441	0.72412	1.05705	1.01756	2.76046	0.944614
C	Healthy	1.19306	0.751599	0.233669	0.759837	0.779996	0.896685	1.05224	1.23813	0.654197	0.918977	0.80345	0.490017	0.627932	0.883505	0.285617	0.637042	1.05011	0.926924	0.93962	0.745978	0.685889	0.512987	0.936616	0.552723	0.756542	0.117562	0.629386	0.971603	0.611068	1.17717	0.854138	1.09168	2.24714	0.947374	0.799089	0.768075	0.75945	0.868095	1.08732	0.668153	0.390967	0.739775	0.847354	0.812851	0.837081	0.774375	1.27166	0.67988
C	Healthy	1.53906	1.37402	0.237656	0.848912	0.776784	0.930197	1.37761	0.936818	0.99028	1.13623	1.09241	0.934564	0.695358	0.947454	0.41227	1.02768	1.19025	0.885469	1.20166	0.702613	0.957456	0.706628	1.42805	1.06473	1.13503	0.583785	0.81644	0.855674	0.759104	1.07917	1.09354	1.54018	2.66437	1.03226	0.887371	1.40903	0.700782	1.04635	1.17673	0.994647	0.513418	1.16116	0.948651	0.783616	0.591956	0.686553	2.21505	0.882088
C	Healthy	0.899659	0.457745	0.293595	0.66074	0.690697	0.8915	1.38444	0.907818	0.77813	0.139187	0.981734	0.916951	0.799196	0.884437	0.443497	0.628471	1.04043	0.944106	0.788358	0.776059	0.882489	0.630419	1.02058	0.397345	0.678276	0.800292	0.80772	1.19983	0.84961	1.3143	0.945202	0.908183	2.43242	1.24221	0.980395	0.845957	0.862884	0.930589	0.976985	0.731491	0.484778	0.817828	0.993424	0.833415	1.38602	1.33037	1.55845	0.694837
C	Healthy	0.839245	1.91106	0.778613	2.00227	0.767255	0.923641	1.28482	1.10746	1.12878	1.65787	1.64075	3.17701	2.10467	0.767604	0.497641	1.0311	0.716407	1.00664	0.597414	0.230648	1.10833	0.94723	0.612441	0.287611	0.368688	0.211952	3.09104	1.39525	0.761314	1.17229	1.14433	0.269264	1.83959	0.732133	0.729163	0.739997	0.912109	0.944609	0.430718	0.697362	1.58536	0.923292	1.65682	0.85567	1.2787	1.52263	1.66748	0.963655
C	Healthy	1.52485	1.13574	4.14553	5.56142	1.93541	1.11006	3.04803	2.47871	1.49794	0.96209	2.76031	1.61723	0.490272	2.23246	0.78488	1.0328	1.43457	3.10873	2.81734	3.47104	1.04302	1.76265	1.55409	1.34619	1.80267	1.62857	0.835242	2.27059	1.74753	1.35475	1.13174	3.17354	2.73941	2.11984	1.75542	2.52585	3.1403	1.31417	3.0806	1.97187	3.66848	1.22702	2.73574	1.08983	3.65603	2.70862	1.71495	1.01345
C	Healthy	0.925644	1.38616	0.268076	1.18482	0.97125	1.10679	2.14041	1.65072	1.26816	1.32267	1.66681	0.573629	1.04621	0.929238	0.681441	1.34774	0.854539	1.59476	1.42047	2.78686	1.05716	1.26055	0.850945	1.3005	0.905194	0.855994	1.24822	1.42398	1.58869	1.22906	1.1411	1.17447	3.84478	2.69299	2.22076	1.14555	1.43946	1.36006	1.99803	1.76264	1.54291	1.2804	0.935484	1.39659	0.901515	0.713357	0.28168	0.90314
C	Healthy	1.06817	1.46396	1.14603	1.60107	1.23595	1.06741	1.08753	1.14874	1.38784	1.34239	1.1233	1.61618	0.986082	0.740133	0.667065	1.10688	1.08872	1.27792	1.09884	1.62009	0.891269	1.16745	1.10569	1.12374	1.07872	1.1071	1.02468	1.2117	0.888659	1.04317	1.0511	0.768838	1.79896	0.823312	1.15559	0.781233	1.05774	1.1171	1.53235	1.67968	1.44841	0.938458	1.03121	2.00979	1.34544	1.32456	1.15059	1.41514
CD	CKD	0.644759	0.815912	0.362611	0.536622	0.755001	0.509099	0.859528	0.508648	0.534065	0.840126	0.516168	0.550459	2.91698	0.349977	0.605505	1.07791	0.789141	0.334035	0.520379	0.358249	0.862686	0.494059	1.01203	0.53226	0.504587	0.193112	0.977591	0.959543	0.52068	0.606858	1.24094	0.834562	0.475259	0.521733	1.10347	1.61227	0.734246	0.967364	0.473906	0.397955	1.49361	1.04587	0.897428	1.05535	1.01805	0.571214	1.54354	0.79982
CD	CKD	0.770926	0.462445	0.334119	0.130543	0.657705	0.416436	0.499446	0.498614	0.347284	0.367239	0.469928	0.43944	1.62181	0.614606	0.730737	0.887611	0.77633	0.364745	0.591879	0.260116	0.687223	0.466463	1.12791	0.946092	0.489745	0.168099	1.53797	0.644263	0.425166	0.566935	0.494734	0.849917	0.654518	0.831486	1.42087	1.16616	0.66602	0.791713	0.879296	0.532428	0.434451	0.929601	1.01178	1.38844	0.788664	0.603243	2.43307	0.761918
CD	CKD	0.361025	0.869145	0.323581	1.94323	0.604348	0.00845524	0.774795	0.078513	0.794793	0.921084	0.502886	1.65602	1.36935	0.61173	0.979063	0.737351	0.625017	0.372836	0.193934	0.180513	0.990874	0.877735	0.742585	0.569722	0.321299	1.77466	5.52906	0.555093	0.577909	0.519393	0.738424	0.868742	0.529459	0.617769	1.38988	0.838143	0.441149	0.750906	0.605288	0.658435	1.3723	0.497383	2.05288	0.595491	1.56127	1.02121	1.29271	0.611998
CD	CKD	0.670867	0.55393	0.326694	0.127642	0.707182	0.548103	0.604472	0.520325	0.498509	0.515718	0.397967	0.434011	1.34024	0.565447	0.297154	1.06436	0.930894	0.35393	0.596341	0.171409	0.536043	0.444986	1.27832	1.55501	0.490515	0.164363	2.24851	0.733333	0.399322	0.531843	0.610163	0.999187	0.71206	1.05962	3.66328	1.1752	0.926829	0.922764	0.738482	0.474255	2.09092	0.868564	1.98347	1.61491	2.67087	1.87182	1.73672	0.904878
D	CaOx	0.431355	1.16665	0.301187	0.217489	0.408994	0.449844	0.56015	0.537664	1.10693	0.551905	0.693317	0.45609	1.37052	0.40862	0.563398	0.482074	0.726421	0.758151	0.675328	1.07508	0.708432	1.21724	0.97589	0.545534	0.641224	0.15153	0.0590881	0.938913	0.406121	0.542161	0.549906	0.288195	1.14703	1.08545	1.13492	0.609619	1.09819	0.561899	1.5554	0.809119	0.240475	1.37664	0.758151	2.0015	0.926796	0.932167	0.782386	0.530543
D	CaOx	0.870717	1.97389	0.619522	1.27362	0.739083	0.684124	0.811525	1.20627	1.35163	0.65049	1.18197	1.34387	1.31478	0.673226	0.778832	0.880047	1.03073	1.4127	1.22219	2.82517	1.21019	1.79177	1.04571	0.702391	0.951313	0.0951	2.23779	1.2606	1.07456	0.947393	0.759388	0.374833	1.38503	1.92528	0.83873	0.715171	1.16927	1.14457	1.77342	1.57507	0.548256	2.46021	0.890788	1.46507	1.14677	0.988005	1.97068	0.649706
D	CaOx	1.04124	2.22731	0.219481	0.342194	1.08757	0.852071	1.25735	0.789622	1.12854	1.25462	1.28311	0.956031	1.50633	0.779973	0.480746	1.34502	0.943013	1.46281	0.775967	0.630314	0.648066	1.18361	0.747474	0.940282	1.16058	0.110423	1.48293	1.14056	0.992717	0.936095	0.94893	0.531725	1.95831	1.93609	0.996177	0.743924	1.12226	0.827219	1.55275	1.23141	1.87101	2.86582	1.12335	0.856259	0.845244	1.26809	0.802185	0.819481
E	CaOx	0.619477	1.75258	0.261752	1.6325	0.728694	1.08729	1.23222	0.819998	1.28032	1.20226	0.860601	1.29693	0.996526	0.362067	7.63924	0.85767	0.783085	0.926501	0.836283	1.05493	1.69026	1.46238	0.894148	0.423298	0.918901	1.93073	0.772446	1.33113	0.990338	0.815329	0.994463	0.823906	0.473673	0.661709	0.814678	0.594072	1.47063	0.644121	1.94973	0.870807	3.72088	0.462491	1.94213	1.29866	1.36847	0.886766	1.01715	0.748453
E	CaOx	0.603905	1.51894	0.214942	0.0839797	0.788535	0.614425	0.865472	0.571543	0.7387	0.892752	0.659178	0.581439	1.19488	0.528751	2.31319	0.826692	0.883213	0.520103	0.505839	0.716947	0.612731	0.66417	1.14059	1.20719	1.37791	0.847642	1.11411	0.683516	0.704288	0.831862	0.756887	0.557547	0.418472	0.707141	1.06713	0.703307	0.799233	0.815994	2.54961	0.884996	0.61915	0.781225	1.28599	1.09824	0.886601	1.62334	2.06437	0.615405
E	CaOx	0.618555	0.588136	0.215076	0.182962	0.860571	0.588849	0.618822	0.561998	0.825424	0.677074	0.538359	0.516236	0.517306	0.708831	3.06708	0.636218	0.942908	0.509991	0.550491	1.03033	0.832828	0.632828	1.14228	1.70062	1.37743	0.108207	0.61347	0.82025	1.37431	0.910972	0.909813	0.859233	0.50669	1.66521	1.14326	1.2215	1.04291	0.825067	2.66985	0.805352	0.126137	0.515165	0.407047	1.96958	0.432203	1.07966	0.0808207	0.68876
E	CaOx	0.658565	0.963047	0.217835	0.137062	0.587911	0.431334	0.650072	0.613571	0.902331	0.44073	0.673473	0.290206	0.426274	0.563336	3.31297	0.423112	0.829147	0.603451	0.589357	1.40468	1.15983	0.598934	0.870889	0.65721	1.43386	0.273039	0.428262	0.414619	0.822371	0.893206	0.753524	0.39691	0.352096	1.00298	0.55159	0.574449	0.664619	0.808005	2.47037	0.778099	0.127756	0.49485	0.395826	1.42944	0.443712	0.512017	0.174557	0.686845
E	CaOx	0.514591	0.572344	0.245145	0.169802	0.615557	0.622166	0.551398	0.444942	1.0181	0.459075	0.497611	0.251551	1.01627	0.266192	4.67789	0.498729	0.663549	0.410168	0.430808	0.494865	0.92181	0.680732	1.0241	0.506151	1.11734	0.590137	0.685613	0.722928	0.547026	0.826945	0.620437	0.303305	0.483172	0.881139	0.72364	0.580275	0.805287	0.689985	2.21708	0.59878	0.143772	0.316726	0.629181	1.40519	0.455516	0.362176	1.37458	0.704321
ED	Healthy	0.860171	2.23113	0.231227	0.339215	0.803203	1.09053	1.65043	0.621655	0.856239	1.53016	1.10588	2.80426	1.91033	1.09073	9.97881	1.37911	0.781433	1.00604	0.680157	0.943224	1.76743	1.36722	0.482497	0.552316	0.643042	1.47425	0.959049	0.77424	0.904191	1.00105	1.31908	0.658003	0.618107	0.610626	0.877625	0.732425	0.621559	0.852498	1.07538	1.80589	3.24331	1.86535	1.76944	0.951089	1.39321	1.4613	5.03443	1.03376
ED	Healthy	0.963412	0.7375	0.442427	0.0859489	0.69042	0.870529	1.35474	0.760036	0.735858	1.1271	0.587044	1.04544	0.829745	0.635219	4.68203	0.675365	0.551734	0.66323	0.657482	0.896168	1.3625	0.514781	0.289416	0.874818	0.635219	1.44763	1.54562	0.643613	0.769069	1.0188	0.924818	0.929288	0.560675	0.719708	1.36752	0.874726	0.773631	0.608212	0.835949	0.77719	0.912409	1.41369	1.97883	1.03814	1.53239	1.32746	6.62929	0.607755
ED	Healthy	1.06085	2.46657	0.859402	2.39816	0.896098	1.44534	1.7427	0.771055	1.27432	1.93812	1.30715	1.93443	1.29237	0.964421	3.30431	1.60657	0.801392	1.03661	0.740804	0.860003	1.40968	1.33242	0.619715	1.01152	0.753094	0.636301	2.17661	0.854761	1.19053	0.976538	1.28704	0.872465	0.567635	0.620402	1.66131	0.669044	0.707975	0.772173	0.888536	1.66595	2.28188	1.3539	1.61628	0.812736	1.3258	1.96158	3.09041	1.06067
ED	Healthy	0.897781	0.63945	0.216563	0.0846133	0.559238	0.803467	1.1474	0.663253	0.642684	0.752717	0.736998	0.486392	0.349322	1.09925	6.18522	0.724243	1.08731	0.848648	0.723165	2.06997	1.33809	0.858439	1.01096	0.843977	0.795203	0.108955	0.0424863	0.748136	1.075	1.03	1.01132	0.534986	0.569748	0.544417	1.29929	1.28932	0.961556	0.58376	0.931196	1.04581	0.194736	0.901374	0.825474	1.31079	1.0688	1.48352	3.4157	0.967035
ED	Healthy	1.3337	0.803536	0.439402	0.441042	1.5216	0.966102	2.00747	1.12739	0.476763	0.926736	1.42938	0.681064	0.635138	1.34554	17.7984	0.719519	1.41954	1.37325	1.0729	1.53709	1.60379	0.775652	1.60252	0.563514	1.35903	0.221068	0.0862038	0.830508	0.785493	0.837798	0.811555	1.95626	0.789867	1.82577	1.3984	4.23164	1.57481	0.911063	1.76873	0.684163	1.81265	3.4651	2.41316	0.759067	4.7248	2.04502	11.8604	1.07418
ED	Healthy	1.01139	1.07265	7.33045	9.78114	3.02209	2.05306	7.41949	1.56069	1.19677	1.42132	7.73901	3.9253	4.0624	2.29196	14.266	1.44751	1.44933	2.43794	1.35573	1.27716	2.09064	2.44272	1.30722	0.736734	1.52289	4.02528	0.10772	1.14644	0.81667	0.52471	0.344568	4.43293	0.741972	0.886358	1.81212	14.1132	1.83193	0.765429	1.08358	0.575951	3.88681	2.35823	2.96903	0.265543	5.61102	2.38169	5.56365	2.65794
ED	Healthy	1.27749	0.512008	0.8672	0.722157	1.28149	0.851071	1.11867	0.989522	0.771486	1.09289	0.883565	0.65093	0.371321	1.74841	4.08453	0.946668	1.56711	1.6401	1.21474	1.72157	0.956675	0.6255	1.43772	1.35378	1.17259	0.142807	1.10431	0.98446	1.7065	1.25371	1.31952	1.5591	0.466565	0.60113	1.77266	3.44431	1.31022	0.819166	1.64693	1.02849	1.89416	3.75854	2.18966	1.5113	1.98128	2.19119	6.91959	1.19755
F	Healthy	0.92792	2.17322	2.0895	1.52058	0.793071	1.15124	1.18998	1.12786	0.844198	1.56854	1.23412	1.31654	2.15301	0.666791	0.573384	1.2588	0.629167	0.734215	0.835817	0.498976	1.00838	0.953716	0.419817	0.670982	0.713354	1.88005	1.85305	0.907804	0.843639	0.915161	1.12172	1.0447	1.6572	1.35947	0.658316	0.705625	0.810766	1.22509	1.3563	1.52384	1.01397	0.931272	0.895046	0.481095	1.03241	1.65124	0.35379	1.04014
F	Healthy	0.89127	0.965061	1.07174	0.687599	0.802944	1.00587	0.87804	1.11059	0.926675	1.28147	0.877294	0.997764	1.53312	0.627783	0.508898	1.21457	0.716855	0.752632	0.973912	0.740799	0.942607	0.854374	0.575049	0.889779	0.687879	1.48877	2.43753	0.76521	0.890897	1.01929	1.26665	1.1446	1.66514	1.27802	1.02367	0.803596	1.17106	1.16743	1.56275	1.45244	0.541694	0.8704	0.732321	1.22137	0.649399	1.23852	0.152893	0.931706
F	Healthy	0.966999	1.71586	1.37075	0.731927	0.773541	1.08691	1.00939	1.02207	0.709474	1.40405	0.918707	1.06474	1.52637	0.718668	0.356528	1.16365	0.762799	0.800252	0.811575	1.024	0.783896	0.699023	0.638246	1.26304	0.821543	1.23246	1.87332	0.821252	0.801026	0.901094	1.11584	0.920449	1.02874	1.48408	1.36466	0.586567	1.2794	1.17643	1.20236	1.19104	1.37588	1.11294	1.1412	1.0572	0.967773	2.50895	1.14642	1.024
F	Healthy	1.60101	1.3186	1.22335	0.774345	1.34173	1.47273	1.31988	1.85167	1.357	2.03798	1.31092	1.23368	3.95673	2.69608	1.09414	2.35094	1.44508	3.43868	1.83033	1.69079	1.68943	1.67381	1.43023	2.99019	0.901681	0.626184	2.17999	0.841427	1.93505	1.04284	1.25996	2.58803	0.578305	0.826491	1.58027	2.19911	1.20594	1.3902	0.275753	1.19817	10.737	1.61756	1.23752	0.634377	0.786805	2.42622	0.322181	1.21772
F	Healthy	1.14386	2.09813	3.04134	5.15022	1.33897	1.53628	1.35567	1.39409	1.81543	2.16891	1.77148	2.50412	2.66103	0.968681	0.82493	1.544	0.721787	1.31851	1.33448	0.837248	1.59077	2.15315	0.649337	1.18478	0.749765	2.44326	2.82691	1.04395	1.28886	1.07631	1.40777	0.160873	1.41727	1.38438	1.19261	0.557156	0.968681	1.06232	1.22361	1.38501	1.57751	0.917841	1.04854	0.90761	0.799875	1.45756	0.253784	1.2303
F	Healthy	1.39173	0.226146	1.53301	1.07498	1.57581	1.16864	0.769601	0.91605	0.685928	0.925388	0.740477	0.373798	0.377866	0.965144	0.528476	0.898021	1.40449	0.740385	1.32942	0.700259	0.613536	0.737426	1.47236	0.995655	0.924556	2.22014	0.376849	0.715884	0.638776	0.693879	0.503143	0.939534	1.72069	0.764516	0.820544	0.912075	0.874815	0.913924	1.89756	0.904216	0.309634	0.722263	0.428532	0.808987	0.638036	0.780418	0.106786	0.595044
G	Healthy	1.2778	0.941708	1.59055	2.66682	1.0954	1.13466	0.679443	1.26726	1.29108	0.703174	1.02561	1.19964	1.08005	1.52293	0.664564	1.31896	1.02091	1.84255	0.950843	1.39542	1.12798	1.2358	0.806008	0.61616	1.1163	1.80836	0.672662	0.991525	1.05311	1.28082	1.12365	0.940202	1.10632	1.66334	0.527451	0.749317	0.700348	0.941708	1.0372	1.52152	2.00593	0.973915	0.853753	0.72229	0.601281	0.63829	0.135794	1.17657
G	Healthy	1.01932	1.60263	0.226173	1.04099	1.06126	0.938086	0.604878	1.1	0.994184	1.20103	0.84334	0.890901	0.954221	1.32486	0.65394	1.13452	0.938086	1.83208	1.08518	1.92289	0.969418	1.04381	1.22158	0.629831	0.952064	0.999906	1.06717	1.04568	1.36079	1.34193	1.13368	1.04062	1.09522	1.05844	0.41848	0.930394	0.648968	1.11529	1.13846	1.80488	1.25722	1.03039	0.636304	1.83705	0.769137	0.75863	0.160788	1.00235
G	Healthy	1.4619	1.7022	0.2411	0.9344	1.2151	1.1448	0.814	1.5463	1.4906	1.2027	1.1558	1.3169	1.3821	1.8349	0.8032	1.5853	1.0632	2.5517	1.3443	1.3983	1.2222	1.5161	1.201	0.7132	1.0827	1.0086	0.9734	1.2469	1.6463	1.5279	1.3432	1.327	2.0712	1.8157	0.5495	1.0474	0.653	1.5061	1.2924	2.2049	1.3453	1.3621	0.7704	2.0419	1.0064	1.0547	0.1766	1.1792
G	Healthy	1.29877	1.0418	0.401428	0.172443	1.03024	0.937729	0.979055	1.14098	1.1653	1.04912	0.913497	0.808021	1.24542	1.47065	0.598854	1.39053	1.17535	1.93501	1.31201	1.42876	1.17977	1.0432	1.33408	0.590589	1.25077	0.771955	0.902132	1.11402	1.31624	1.38142	1.0016	1.11383	0.70123	0.817132	0.457312	0.795435	0.739927	1.11994	0.984878	1.57434	0.553114	0.925143	0.621771	1.38809	1.48417	0.925049	0.073354	0.953414
G	Healthy	1.41764	1.57509	0.930189	0.483962	0.69566	1.29896	1.02047	0.923113	1.16849	1.47858	0.995943	1.07443	1.27208	1.38208	0.585943	1.63377	1.05528	1.45689	1.035	0.560943	1.1417	1.16981	1.08292	0.655943	1.11906	1.43406	2.40019	1.01377	1.1416	1.4767	1.26585	0.799528	1.23	0.992642	0.657075	0.798868	1.36396	1.07679	0.967925	1.63972	1.00689	0.777547	0.602453	1.05736	0.721792	0.555189	0.125	1.41858
H	CKD	0.165495	0.711187	0.484234	0.189195	0.191404	0.554328	0.490862	0.175939	0.529424	0.584856	0.262904	0.932517	0.643503	0.294838	2.58948	0.341635	0.436232	0.306487	0.295642	0.0807391	0.535047	0.366339	0.524804	0.27134	0.129343	1.65314	0.094999	0.266319	0.465756	0.467564	0.657763	0.723438	0.574011	0.402089	0.55011	0.496284	0.621812	0.18578	0.297449	0.20004	0.816831	0.303274	1.42559	1.22173	1.36353	0.686885	0.438843	0.493272
H	CKD	0.34817	1.06784	0.323234	0.12629	0.326988	0.526746	0.653841	0.31948	0.608795	0.548733	0.296689	0.565625	0.581981	0.39764	8.23234	0.446172	0.812978	0.529293	0.33597	0.788443	0.766591	0.538544	1.19265	0.320284	0.358761	0.922778	0.0634133	0.432095	0.417482	0.604371	0.66403	0.881888	1.00603	0.953077	0.478482	0.946508	0.736292	0.446575	0.729052	0.546856	0.408098	0.414667	0.915404	1.10913	1.41909	0.425794	0.567636	0.82491
H	CKD	0.415469	0.822315	0.314999	0.123073	0.40763	0.515417	0.575777	0.337471	0.665796	0.551607	0.313562	0.648811	0.577084	0.372616	4.8035	0.569767	0.842958	0.419781	0.470734	0.961719	0.822315	0.596812	0.93768	0.628952	0.414685	0.158479	0.0617978	0.496472	0.466423	0.630651	0.75699	1.08558	1.13575	0.900836	0.941991	0.838124	0.865952	0.439247	0.728769	0.580481	0.18474	0.348184	0.603737	1.66201	0.999085	0.443951	0.467729	0.704468
I	Healthy	1.28463	0.636992	0.791483	1.76181	1.34115	1.23276	0.899989	1.04497	1.53528	0.12946	0.870993	0.87677	0.264243	1.50311	0.515007	0.867595	0.882546	1.31057	1.02843	0.705516	0.437422	0.762601	1.07555	1.37898	1.95945	0.137388	0.0535735	1.58953	1.10499	0.67686	0.48352	0.971911	1.58308	1.44886	0.941783	1.02322	0.921509	0.88164	0.837014	0.583418	0.220297	0.691585	0.393703	0.446143	0.70982	0.567561	0.459508	0.8497
I	Healthy	1.7372	0.530968	1.38959	2.42649	1.08829	1.03059	0.656062	1.6907	1.19004	0.896273	0.940794	0.724962	0.182323	4.83726	0.620482	0.733622	1.07756	2.18505	1.53624	2.96395	0.532568	0.512895	1.06278	1.73005	1.41227	1.40437	0.0445218	1.41698	1.07135	0.988611	0.926017	1.14383	1.11653	2.83914	0.802428	1.33509	1.75	1.13582	1.03059	0.841867	0.622459	1.63761	1.06109	0.743223	0.778426	0.820783	0.355986	1.03662
I	Healthy	1.95101	1.08519	8.39182	11.2954	1.20997	1.07264	0.788585	1.95608	0.948836	0.949922	0.95499	0.722457	0.342705	2.90986	0.635091	0.829733	1.46036	2.42126	2.03874	1.84952	0.401955	0.396283	1.65138	1.44853	1.54821	1.90443	0.434295	1.97973	1.17328	1.04356	0.814167	1.39315	0.936286	2.30373	1.51164	1.70122	1.19066	1.06866	1.60818	0.80391	0.785326	1.9895	1.02039	0.595511	0.659346	0.640401	0.583082	1.4892
I	Healthy	2.17369	0.773554	4.38505	7.21331	1.18867	1.16989	0.868924	1.88136	1.36293	1.1502	1.32562	0.505068	0.357406	4.39841	0.884243	0.898295	1.71654	3.16206	2.13672	3.5281	0.431352	0.591108	1.73635	1.63499	1.70226	1.42813	0.0544805	1.73186	1.32688	1.15169	0.842087	1.05621	0.803271	1.70825	1.17911	1.76169	1.4651	1.08293	1.67623	1.09929	1.1768	2.54607	1.38344	0.933425	1.03144	0.989519	4.57279	1.35015
I	Healthy	1.35447	1.7359	2.676	4.60539	0.79683	1.31103	1.5776	1.4261	0.423631	2.2112	1.37217	0.8662	2.02491	2.15191	0.973446	1.93372	1.20976	1.47489	2.20935	0.602511	0.847468	0.790037	2.09037	0.984973	1.92466	0.249691	9.5527	2.31927	1.01894	0.970564	0.880198	1.7289	0.763483	1.31433	2.82071	3.04508	3.80383	1.11322	2.83326	0.922808	0.533965	1.22972	2.03376	1.33347	5.17682	1.79786	2.33306	1.23981
I	Healthy	6.68403	0.829679	29.2958	18.3976	1.07576	2.82811	1.75078	4.35572	1.44538	1.11002	3.94753	3.8563	3.02643	2.55403	1.00998	3.45341	0.844166	11.0767	9.25078	1.22396	0.550117	1.42835	1.37999	0.421104	1.04777	0.237471	2.82087	6.6296	0.881754	0.536218	0.434612	1.80599	0.619421	1.08771	0.654659	5.24745	2.12197	2.18637	1.84103	0.52408	0.517619	1.68481	1.77134	0.599843	3.90309	1.00764	1.32968	1.21594
IK	CKD	0.780923	2.93284	1.94527	2.7829	1.30588	1.09153	1.01733	1.18082	1.69892	1.37794	0.902642	1.39098	1.32518	1.05224	1.69291	1.45685	1.0193	1.15852	0.933694	1.41971	1.23503	1.64256	0.945188	2.58389	1.01656	0.595814	1.16632	1.08029	1.27638	0.913364	1.16101	1.1218	0.853405	0.664436	1.60053	1.50935	1.12712	1.42675	0.852033	1.2865	3.95325	3.70441	2.06451	2.35632	1.24858	1.80108	1.83968	0.817293
IK	CKD	0.823935	0.787545	0.90579	0.436759	0.893689	1.01429	0.775023	1.16556	1.18649	0.93033	0.752752	0.719724	2.05236	0.889402	2.18439	1.65199	0.950836	1.07177	1.05648	1.6751	1.11211	1.45937	1.18506	1.19876	0.958484	0.527944	1.5424	0.959997	1.58576	1.08429	0.840407	1.21918	1.03395	1.16027	0.725019	1.26691	0.734263	0.874947	0.873015	0.82965	0.247332	0.666947	0.462308	1.31835	0.367594	0.553744	0.186654	0.595092
IK	CKD	1.02124	1.01971	0.849367	0.96344	1.32874	1.27114	1.02369	1.29841	1.87163	0.800858	1.09681	1.0818	4.32639	5.62132	2.57812	1.16605	1.24908	2.25929	1.26511	0.387051	0.978758	2.93393	1.04432	3.38307	0.797386	0.123877	0.697202	1.30504	1.68873	0.8125	0.877757	6.02083	1.44904	1.06087	2.93791	5.83333	1.25592	1.06934	0.591912	0.690564	4.56526	0.718954	0.719975	1.78738	0.449244	1.23489	0.0839461	1.08629
IK	CKD	0.753978	0.571697	0.215537	0.379135	0.911228	0.982746	0.840426	1.26193	1.57509	0.726176	0.766673	0.476488	0.397372	0.975058	1.85375	0.665296	1.19739	1.1046	1.39907	1.53031	1.28706	1.78706	1.15242	1.07429	0.909619	0.406758	0.893975	1.34579	2.2234	0.881548	0.962989	0.821473	1.02011	1.01269	0.947434	1.41784	0.912212	0.983908	0.870195	0.709637	0.126408	0.654211	0.328267	1.11041	0.360898	0.577508	0.0561416	0.726801
IK	CKD	0.888997	1.60485	0.597286	0.218032	0.858168	0.921183	0.899467	0.936016	1.16723	0.954048	0.640233	1.34212	1.20737	0.651769	1.48948	1.11139	1.34164	0.846243	0.725158	1.12264	0.977508	1.29074	1.25982	1.2413	0.921667	0.632477	1.27397	0.820068	1.10994	0.895007	1.13514	0.898013	1.08812	1.39593	1.13679	0.904896	0.70635	1.46253	0.891711	1.00368	0.723509	0.549782	0.555211	1.31498	0.692971	0.82094	0.227727	0.825982
IK	CKD	1.0138	11.0917	1.1908	3.21641	1.17454	1.8704	1.65414	1.04785	1.99279	2.18359	2.25015	9.19233	6.82577	1.0089	1.60598	1.79294	0.76365	1.26871	1.15798	1.08466	4.28957	4.32178	0.805828	0.911196	0.68635	0.186043	1.99923	1.62623	1.28896	0.909049	2.42485	1.36887	1.23344	2.13942	1.14709	0.940491	1.34248	1.66166	0.772699	1.44034	6.05583	1.3931	1.53374	0.932822	0.980675	1.67301	2.10322	1.23773
J	CaOx	1.37815	1.25831	3.62004	7.61293	1.28403	1.56988	1.74751	2.54299	2.29593	1.87628	1.9894	2.3563	0.517001	1.98966	1.44047	1.65986	2.22431	1.95811	3.52023	6.19664	0.624952	4.18358	2.07563	26.3068	1.6658	0.15682	2.02172	2.61784	5.55966	1.73006	2.02056	4.29192	1.29011	2.12605	8.12967	10.7793	5.64228	1.43465	1.35785	2.11907	0.632321	2.89903	1.50485	5.41345	3.14609	14.0105	5.23439	2.35217
J	CaOx	1.17011	1.83498	1.12935	1.82048	0.977266	1.18452	1.08976	1.04664	1.32474	1.8051	0.982656	2.33199	1.39892	0.755022	0.593435	1.36992	1.04331	0.982166	1.23244	1.10779	1.00784	1.69388	1.3317	0.99657	1.21823	0.828319	2.15806	0.981872	1.46203	1.08398	1.35375	0.951886	1.67594	0.922391	0.933366	1.08006	0.939147	1.1461	1.16815	2.28319	1.88153	6.32984	2.17403	1.16463	2.27585	1.76972	5.62489	1.23929
J	CaOx	1.62391	2.70534	1.25945	1.57655	1.0752	1.22767	1.13076	2.02804	1.26143	1.67719	1.4623	2.2311	1.33413	1.95274	0.883569	1.38845	1.00042	1.34472	2.09233	3.27088	1.18384	2.07395	1.24917	1.00675	1.4517	0.125987	1.60511	1.64188	1.59628	1.45461	1.34639	1.21178	2.93207	2.64832	0.969672	1.7445	1.16286	1.89603	1.72435	1.82187	2.2931	3.67574	2.09909	1.57821	3.24231	2.31928	6.38128	1.65112
J	CaOx	1.35566	1.3685	0.826849	1.98396	0.722556	1.05469	1.04132	1.29028	1.41249	0.830325	1.23987	1.60677	1.2154	1.42439	1.70892	1.13799	1.50608	1.19521	1.98529	2.58965	1.0476	2.20417	1.96965	0.872978	1.30378	0.306859	0.0632437	1.51678	1.81602	1.28319	1.2253	1.44378	2.23185	2.28293	0.869234	2.43361	1.18799	1.30739	1.82992	1.29817	1.01538	1.84102	1.54352	1.62335	2.12462	1.36689	1.78954	1.59233
J	CaOx	1.13112	3.84798	1.50995	2.42622	1.02649	1.40197	1.0275	0.860943	1.75497	2.04371	1.39191	3.74335	2.93573	0.850436	0.799463	1.9763	1.01576	1.1281	1.04628	1.07121	1.25844	2.07791	1.32752	0.834675	1.12229	0.772748	2.04795	1.15515	1.2068	1.10016	1.37514	0.914487	1.49218	0.985357	0.887436	0.788173	0.860943	1.19204	1.11782	1.84474	4.45786	4.27208	2.09792	0.82808	1.62061	1.41751	2.78381	1.40812
K	Healthy	1.36571	0.655164	1.15973	0.680659	1.57477	1.17194	2.18914	1.42737	0.848808	0.869797	1.97486	0.753113	0.411834	1.02016	0.520455	0.727143	0.975335	1.18309	0.845014	0.0452982	0.635242	0.709119	1.57915	0.517254	2.65149	1.70758	0.696431	0.802206	0.606546	0.768528	0.588166	1.59504	2.85106	1.18096	1.40863	2.19092	1.10435	1.64319	2.12392	1.31934	0.513578	1.04743	1.16744	0.26254	1.64497	0.780624	0.124511	1.24997
L	CaOx	1.46882	0.632095	0.616979	0.616979	0.562419	1.08469	1.46741	0.89128	1.03424	1.74802	1.58624	0.713885	4.2707	0.901692	0.537391	1.82711	0.885174	1.33056	0.722094	0.0382421	0.502953	0.700871	0.874662	0.961658	0.725298	0.579037	0.886575	0.974672	0.269496	0.913405	0.726399	2.21524	1.85624	0.868656	0.692662	1.03023	1.17539	0.692862	0.692362	0.798779	0.92692	0.59085	0.652017	0.813595	0.656622	0.473221	0.0621684	0.849534
L	CaOx	1.30773	1.60548	0.859364	1.93444	0.90427	0.992922	0.992226	0.76816	1.30239	1.12834	1.14481	1.25598	0.927245	0.863077	0.440241	1.14911	1.27373	1.15491	0.947668	0.756672	0.509631	1.04525	1.28951	1.03667	0.888489	0.651195	2.16233	1.05419	0.671037	0.97366	1.03446	1.16466	1.21362	0.948596	0.9356	1.00731	0.757948	0.819564	1.68136	0.9754	1.19297	3.74832	2.58772	1.16373	1.28847	1.24623	2.01358	1.34648
L	CaOx	1.08053	1.04611	1.12417	1.82322	0.974282	0.929471	1.10313	1.40798	1.11157	1.01585	1.62748	0.941291	0.855046	1.37239	0.400701	0.918041	0.687492	1.23432	1.09716	0.54072	0.527081	0.676322	0.935057	13.8782	0.735031	0.962333	1.17067	1.38641	0.547993	0.653981	0.881283	11.2121	2.59267	1.6723	3.99143	3.43317	2.85946	0.733602	0.716067	0.725029	0.671256	2.47695	2.24899	1.17262	0.974802	2.72919	0.660086	0.719704
L	CaOx	1.06954	0.779108	0.862816	1.45386	0.867205	0.984336	1.002	0.663075	0.655393	1.01985	0.851941	0.793275	1.09538	0.876384	0.455353	1.05507	1.20892	0.790881	1.06236	0.60441	0.430011	0.83029	1.18847	1.2601	0.890851	0.121022	0.73062	0.965878	1.04709	1.06296	0.881872	1.41006	1.1325	0.788387	0.979348	1.13519	0.786691	0.814527	1.48987	0.742692	0.58715	0.80455	0.860621	1.11494	0.710965	0.56071	0.174798	0.96069
M	CKD	1.02622	1.31787	0.748249	2.05041	0.919868	0.942475	1.02961	1.25907	1.13076	0.999363	0.782955	0.985141	0.797601	1.33761	0.854596	1.15687	1.15262	1.22097	1.09128	0.867969	1.27669	0.966461	1.34292	1.02866	1.29452	2.08905	1.90278	1.05965	1.6349	1.0433	1.14731	1.26831	0.802059	1.14243	3.33188	1.82276	1.7751	1.07642	1.52494	1.32721	1.32711	1.05763	0.920611	1.26098	1.24963	1.96805	0.137975	1.13097
M	CKD	1.29727	0.505226	1.85678	3.62232	0.931689	0.959105	0.841738	1.21539	0.820099	0.104805	0.932331	0.706125	0.544929	1.24244	1.00358	0.707317	0.639006	0.955712	1.58802	1.19971	1.39685	0.962864	0.339813	0.62782	0.903631	1.36154	1.21043	1.55758	1.18449	1.14203	0.857601	0.861269	0.623143	1.01605	1.07941	0.934715	1.09839	0.788924	0.849074	1.08142	0.271777	0.673482	0.527599	0.692188	0.372089	0.541904	0.0502476	0.976893
M	CKD	2.83107	1.40597	4.08408	5.71605	1.21616	1.07894	0.620927	2.66597	1.75093	0.490269	1.75891	0.897442	0.767877	2.77214	1.47474	1.20074	1.0351	2.1405	3.19451	1.39558	1.27203	2.48633	1.19571	0.892412	0.938443	1.04581	1.2682	3.6464	1.44424	0.877323	1.01017	0.728843	0.701946	1.65646	0.860923	1.64771	1.26372	1.11054	0.961951	0.841679	0.154603	0.765471	0.540236	1.46184	2.44653	1.95812	0.215504	1.29707
M	CKD	3.81321	0.410846	0.53805	2.94376	0.320911	0.585807	0.342557	1.88596	0.64316	0.436956	1.25775	1.10109	0.785985	0.645392	0.714126	0.601651	0.272261	0.809641	2.18969	0.145503	0.25954	1.45168	0.425351	1.21602	0.19326	1.90449	0.404597	4.52979	0.329614	0.32649	0.459942	1.08324	0.416202	0.266682	1.59116	1.14818	1.51573	0.661236	0.207097	0.147512	0.315555	0.124749	0.829279	1.97456	1.31131	0.458157	0.0292345	0.574872
M	CKD	1.67491	0.898397	1.4628	2.02632	0.894341	0.85744	0.797784	2.43213	1.20983	0.7593	1.38989	0.380392	0.458647	1.88504	1.74634	0.736347	1.09438	1.17481	1.83973	1.35368	2.00554	1.61585	1.41947	0.728928	1.17501	0.83795	0.0467946	1.92966	1.03314	0.990107	1.02622	0.994262	0.828057	0.647111	1.32707	1.79145	1.52899	1.13128	1.69816	1.09171	0.209636	0.82133	0.495251	0.978136	0.826672	0.752968	0.596953	0.922932
N	CKD	0.996581	0.299715	0.477683	0.367521	0.490788	0.654131	0.749858	0.51491	1.07066	0.311491	0.68528	0.574929	0.182906	1.20912	0.380247	0.544349	0.9132	1.32745	0.672365	0.6868	0.496486	1.50123	1.17341	17.5282	0.902944	0.230389	2.20475	0.622602	1.02412	0.432289	0.764103	4.11472	0.148718	0.201519	4.88281	7.89478	3.78803	0.616524	0.19924	0.392783	0.268566	0.611966	0.603799	10.4306	1.07939	1.05204	0.0636277	0.658689
N	CKD	1.23629	0.884755	0.662002	0.520478	0.921274	1.10819	0.614448	0.494653	0.846303	0.846871	0.605688	0.673493	0.630034	1.06155	0.696018	0.952787	1.23538	0.735609	0.830148	0.854266	1.19386	1.06405	1.26519	0.737656	0.762571	1.67349	1.05654	0.742093	0.604664	0.765301	0.998749	0.734812	0.99124	0.796587	0.729579	0.88521	1.09932	1.51991	1.65631	1.08521	1.64608	1.32457	1.98498	1.39841	2.11797	0.760068	1.22139	1.04471
N	CKD	0.564944	1.00893	0.353053	0.137941	0.461415	0.706546	0.823986	0.336945	0.803924	0.567726	0.371797	0.827207	0.877581	0.557036	0.428028	0.598624	1.02299	0.452482	0.499487	0.460243	0.577683	1.15039	1.31044	0.627325	0.592327	1.55894	2.02489	0.550886	0.657929	0.700103	0.975985	0.376922	0.451457	0.445014	0.577537	1.18172	1.1066	0.562015	0.885488	0.616489	0.295358	0.659979	2.02943	1.46434	2.02826	0.671694	0.962952	0.856201
O	CaOx	1.06691	0.530399	1.8552	1.31977	1.1004	0.566522	0.626934	1.66901	0.730507	0.773515	1.0799	0.571318	0.0744895	1.7022	0.416074	0.615022	0.537206	2.98205	1.08578	0.189975	0.342512	0.401764	1.03782	24.4708	1.80724	1.25278	0.495746	1.07735	0.324954	0.49211	0.79703	13.2939	0.968673	0.717744	1.81204	12.0476	5.45026	1.60357	0.520421	1.7763	0.109375	0.42466	1.42373	0.611541	0.234994	0.412825	0.931157	0.262454
O	CaOx	1.17515	0.353886	1.57414	1.60576	1.02355	0.493343	0.581711	1.60551	0.67998	0.951573	1.07688	0.500915	0.0801298	1.70686	0.378349	0.61749	0.652771	2.8538	1.03836	0.224746	0.316525	0.446164	1.0084	25.199	1.84706	1.56365	0.220669	1.13912	0.280579	0.496089	0.903561	14.4527	0.878599	0.873273	1.74164	12.0503	5.0451	1.53262	0.514811	1.65926	0.117657	0.401148	1.39083	0.553669	0.194958	0.592112	0.939091	0.237976
O	CaOx	1.12796	1.10892	0.229201	0.613969	0.895326	0.886844	0.718372	1.07851	0.902364	0.512723	0.939361	0.391626	0.500902	1.00108	0.296156	0.748872	1.0185	1.10594	0.924382	1.025	0.491608	0.73272	1.13581	0.783974	1.1941	0.296517	0.492059	0.80166	1.14185	1.22054	0.976809	0.877188	0.509746	1.03898	0.554954	0.921043	0.680834	0.715846	0.676863	0.682819	0.208627	0.674788	0.716297	1.171	0.761956	0.626872	2.38522	0.578867
OL	CKD	0.615896	0.911533	0.225707	0.780378	0.706422	0.746209	0.634806	0.638832	0.716158	0.627972	0.727298	0.65044	1.06806	1.41228	1.05074	0.614398	1.2552	0.8607	0.645946	1.60794	0.985677	0.814641	1.16186	1.761	1.31698	0.270455	0.0442801	0.673189	1.28974	0.821101	0.707826	0.963584	1.57536	1.58856	1.50009	0.954035	0.938495	0.601947	1.13471	0.630687	0.258098	0.705673	0.529395	1.41855	0.881015	1.38832	0.15821	0.727579
OL	CKD	0.686016	0.628466	0.240475	0.656493	0.793836	0.933174	0.848993	0.866248	0.945242	0.7309	0.883403	0.93467	0.879414	1.34201	0.839118	0.639936	1.33972	1.06194	0.714442	0.847197	0.860263	0.610612	1.50778	1.20856	1.23329	0.120985	0.767205	0.654598	1.16537	0.893577	0.722422	1.10443	1.29872	0.885099	1.36914	1.01217	0.923299	0.658588	0.985737	0.0659286	0.191901	0.695691	0.938061	1.62916	0.720826	0.997407	1.6137	0.787453
OL	CKD	0.724351	1.27426	0.222643	0.31822	0.879029	0.883646	0.897959	0.913381	1.00997	0.731739	0.902853	1.31194	1.54095	1.13538	0.939699	1.00065	1.39293	1.04636	0.905439	1.30464	0.799612	0.80506	1.43984	1.34638	1.30908	0.112014	0.855942	0.728969	0.888632	0.774771	0.797396	1.24388	1.58094	0.998153	0.936929	1.20953	0.675409	0.88263	1.31323	0.697664	0.358667	0.523963	0.626189	1.65685	0.868778	1.11903	0.783175	1.13963
OL	CKD	0.35846	0.231317	0.390003	0.765125	0.299579	1.08298	0.75639	0.270301	0.742963	1.68554	0.564704	1.76933	1.78534	0.394694	0.657231	0.811064	0.517147	0.497412	0.411194	0.166289	0.473957	0.776448	0.475898	0.994338	0.279036	2.20641	1.62536	0.725332	0.432223	0.967163	1.72161	1.14898	0.991103	0.864122	0.444355	0.846166	1.63216	0.456325	0.241184	0.546749	0.883048	0.218376	0.840181	0.869945	0.32724	0.36946	0.11485	1.32708
OL	CKD	0.646668	1.47073	0.271387	0.106033	0.509005	0.810446	1.07789	0.469158	0.582395	1.07226	0.748424	1.65736	1.34928	0.639352	0.64498	0.861887	1.28321	0.43145	0.663327	1.08014	0.531742	0.870104	1.9758	0.546601	1.04716	0.983566	0.414791	0.658487	0.46443	0.692368	0.56765	0.984129	0.791648	1.84151	0.194169	0.80493	0.729514	0.768573	0.719946	0.752589	0.319113	0.398694	0.575529	1.32463	0.958577	0.362224	0.147456	1.39048
P	Healthy	1.31297	1.00887	2.08897	6.265	1.2202	1.29288	0.940538	4.09811	1.59073	1.27903	1.81781	0.699701	0.905059	1.15214	4.79763	1.12155	1.18744	1.24328	2.82388	1.57607	1.13902	1.47498	1.25722	1.40809	2.19513	1.60286	0.903611	2.98579	1.36637	1.03014	0.791474	1.38411	1.53344	2.68812	0.956557	0.717259	0.653272	1.18617	1.92877	1.55779	0.408634	0.554349	0.689293	1.57191	0.650014	0.783962	0.0648022	1.18183
P	Healthy	1.03553	1.26183	0.975466	1.4213	0.996256	0.784531	1.03019	1.28533	1.86156	0.697308	1.06412	0.518162	0.808029	0.836626	7.60897	0.807631	1.04891	0.986379	0.910387	3.17763	1.14776	0.999681	1.19237	0.807472	1.93739	0.343237	0.615182	1.4714	1.44544	1.07591	0.892066	0.826987	0.849928	0.62506	0.69436	0.809304	0.732516	1.81727	1.90107	1.54469	0.664888	3.53242	1.80397	1.74853	1.78381	1.49299	3.32707	0.872471
Q	Healthy	0.912116	1.7719	0.574072	1.77555	1.1672	1.5304	1.40651	1.19026	1.61865	1.93555	1.25089	1.87191	1.68858	0.9742	0.797976	1.50014	1.00784	0.955967	0.896709	0.733066	2.22792	1.77528	0.694412	1.27213	1.02398	0.110584	0.984866	0.870818	1.3622	1.258	1.58766	0.908287	1.3468	0.757498	0.714559	0.732428	0.904093	1.02033	2.39101	0.998724	0.975841	0.403318	0.323548	0.622299	0.600237	0.845656	0.0706537	1.1022
Q	Healthy	0.616443	0.793407	0.654262	1.40449	1.35261	1.35231	1.76499	0.955102	1.00637	1.42249	1.3061	0.960461	1.03013	0.843968	0.685408	1.08181	0.793609	0.930023	0.92345	0.833249	1.3691	1.41652	0.703307	0.735261	0.837597	1.71281	1.22217	0.912125	1.17241	1.06583	1.25938	1.33947	2.98989	2.01031	0.993933	0.998281	1.0094	0.78916	2.3782	0.789059	1.02174	0.470118	0.848519	0.704116	0.786025	0.821418	0.0582465	0.878855
Q	Healthy	0.985915	2.17601	0.47103	1.10458	0.899384	1.38939	1.42017	0.600911	1.27629	1.56625	0.78266	1.39563	1.42498	0.735768	0.456439	1.4448	1.18192	0.695201	0.841107	0.922071	1.15839	1.37497	1.32394	0.792359	0.996373	1.31273	1.67218	0.608417	0.909758	0.886312	1.32538	1.12313	1.31981	0.76031	0.615248	0.540103	0.740322	1.03871	2.88277	1.06815	1.43679	0.689466	0.747575	0.952939	0.0542296	0.736611	0.974192	0.941385
Q	Healthy	0.719971	1.34507	1.15941	2.70949	1.31678	1.4944	2.29855	1.06169	1.38528	0.116348	1.48198	3.03573	0.655436	1.17467	0.692691	0.794686	0.635688	1.18719	1.01954	1.10474	1.26354	1.68587	0.554866	1.30069	0.687704	0.740533	0.746539	1.02433	1.82991	1.53156	1.29703	1.34803	1.87928	1.35912	1.23504	0.938009	1.05385	0.66989	1.75377	0.488701	0.783489	0.504479	0.35566	0.509874	0.417651	0.880395	0.0364414	0.810159
Q	Healthy	0.902088	0.8254	1.59728	3.08345	2.04422	1.62729	1.45777	1.01184	1.53741	2.3525	1.08227	2.1746	8.34252	1.15338	1.47053	2.73966	1.21366	0.978862	0.97159	1.00998	0.928638	1.86801	1.05673	1.74584	0.979961	1.47341	3.81973	1.13342	1.42107	0.997633	0.989262	2.41718	2.4472	1.32003	1.28004	1.33618	2.06367	1.0657	2.14357	0.791663	11.7799	0.757081	0.855669	0.487529	0.638623	0.93109	0.133677	3.26837
QA	CaOx	1.18028	0.348278	0.893952	0.703171	1.26018	0.684481	0.332948	0.675346	0.445191	0.574129	0.565414	0.351533	0.217661	0.930281	0.395212	0.389227	0.631982	0.991705	0.830428	0.507245	0.25609	0.456426	0.903192	8.28412	0.535699	0.721756	0.49349	0.898677	0.797354	0.708211	0.529189	0.99118	0.668102	1.39973	3.36413	1.90729	3.27677	0.574234	0.222386	0.672827	0.148467	0.24307	0.505145	2.37642	0.22795	0.404977	0.0187946	0.695926
QA	CaOx	1.49583	0.576536	2.4119	1.58253	0.867159	1.25391	1.2751	1.06187	0.592379	1.12888	1.45825	1.45322	0.773175	1.04378	0.913188	0.743203	1.00407	1.11636	1.43449	1.04603	0.692143	0.80015	1.02366	0.426889	1.05952	2.5608	0.583494	1.23903	0.811389	0.981053	0.686363	0.64954	1.33612	1.41811	0.670734	0.637016	1.97324	1.00332	0.86277	0.871441	0.463712	0.39863	0.575466	1.46072	1.21751	0.587883	0.124706	0.853565
QA	CaOx	0.791662	2.42293	1.19434	0.812878	0.835154	1.26944	1.04572	0.730455	1.46727	1.88045	1.06078	2.14671	2.33054	0.728546	0.422828	1.62554	0.78063	0.85881	0.542484	0.634666	1.09324	1.16325	0.654503	1.01581	0.815424	2.30752	2.55097	0.904423	1.12591	1.12316	0.889785	0.96701	1.76886	1.39663	1.06078	0.570383	1.04837	0.645699	0.702238	1.32555	4.12188	0.829744	2.84226	0.767689	0.977617	2.16591	1.29256	1.22807
QA	CaOx	0.632852	1.366	0.992205	2.11119	1.00791	1.2226	0.862563	0.784846	1.50332	1.93547	0.729023	1.56637	1.99198	0.618867	0.570037	1.32107	0.510775	0.928932	0.594452	0.307886	0.775676	0.985786	0.445896	0.626891	0.634342	1.71298	3.36428	1.01066	1.03232	0.742664	0.547341	0.798945	1.54287	1.23991	0.659789	0.502178	1.05536	0.487391	0.652453	0.695323	0.569693	0.626891	2.37712	0.757565	0.932944	1.00057	2.1011	0.988881
QA	CaOx	0.81828	1.67531	0.520403	0.0921812	0.764948	0.972404	0.736471	0.856248	1.31216	0.989921	0.757315	1.55964	1.52461	0.883844	0.978569	0.978569	1.0228	0.867697	0.700656	1.12027	0.644094	0.804971	1.15187	0.828163	1.04775	0.360701	1.24327	0.779724	1.16724	1.32753	0.8767	0.923084	1.69782	1.0046	1.40914	0.612878	1.10882	0.757315	1.15931	1.30982	0.709756	0.592426	0.826989	1.53205	0.77121	1.33428	0.174479	0.994422
QA	CaOx	0.897419	1.07076	1.04028	1.88351	0.671785	0.894081	0.826658	0.75356	0.657655	0.867935	0.843013	1.38073	0.756898	0.46818	1.24243	0.697597	0.888741	0.713729	0.753115	0.322764	0.855808	0.650645	1.09168	0.562083	0.89397	0.969626	1.03049	0.950823	0.739542	0.89219	0.66077	0.532377	1.88095	1.10992	1.08233	0.794838	1.11972	0.749666	1.14019	0.991211	0.741099	0.432688	0.871273	0.986093	0.891188	0.782822	0.265465	0.856698
R	Healthy	1.04489	1.86701	0.202299	0.255748	0.926162	0.989847	0.707501	0.642893	0.769089	0.857107	0.524836	1.38446	0.860967	1.15724	2.07845	1.3201	1.32489	0.659087	1.05102	1.33991	1.08181	0.644571	1.47374	1.19768	0.908542	0.961655	1.43732	0.976254	1.35199	1.03474	1.17654	1.50889	0.405857	1.07233	1.10581	1.28579	1.04883	1.13442	0.567545	1.16655	0.781171	1.64256	0.884041	0.79317	0.832187	0.932371	0.716983	1.03222
R	Healthy	0.966811	1.46076	0.212817	0.0831494	0.872275	1.00759	0.671021	0.934681	0.742696	0.896725	0.587695	0.509665	0.276988	1.97917	2.70774	0.866802	1.00106	1.07053	1.08174	2.29782	1.28811	0.75064	1.18378	1.8164	0.799806	0.503751	0.0417513	1.49404	1.14688	1.03337	1.3228	0.686468	0.382646	0.570924	1.72275	1.01527	1.22553	1.28793	0.725218	0.870951	0.790626	2.17954	0.676317	1.38997	0.701121	1.24742	0.863977	1.04678
R	Healthy	1.19356	1.88213	0.313974	0.260239	1.11869	1.15392	1.44266	0.722887	0.679718	1.29415	0.946265	1.29472	0.819463	1.2464	4.04833	1.30275	1.39843	1.04153	1.48616	1.29636	1.19413	1.09051	1.60968	1.82815	1.06815	0.576917	1.88041	1.07618	1.52638	1.11402	1.39835	0.744594	0.494348	1.04333	2.09559	1.471	1.31225	1.47952	0.57405	1.37738	1.35239	4.13196	2.4615	1.19659	2.06758	3.14949	5.72272	1.01327
R	Healthy	2.04992	1.17943	0.315081	0.243988	1.69681	1.42682	1.03921	1.23693	1.04169	0.81299	1.13879	0.800444	0.825144	2.47203	16.0537	1.47687	1.42904	1.30071	1.4442	2.32318	1.82475	0.809462	1.66858	1.01699	1.49307	0.696158	0.0618139	1.42473	1.71641	1.12598	1.36435	2.17629	0.360559	1.02431	1.68897	3.12598	1.71654	1.73811	1.68557	1.12324	1.59213	2.95923	1.34187	0.702692	2.21158	1.91505	3.05306	1.20413
R	Healthy	1.58049	1.53436	1.73076	0.922056	1.52311	2.06116	1.88286	0.554482	0.846661	2.43181	1.29525	3.19868	3.14745	1.58313	11.3441	2.42425	0.870826	1.06459	1.35817	0.639016	1.65475	1.1529	1.42768	0.929525	1.28032	0.899824	1.25923	1.04218	1.11837	1.24824	1.03269	3.41661	0.231195	1.69833	0.863972	6.46186	1.15958	1.39561	0.403339	1.10562	5.88286	1.96107	1.11248	0.543146	0.820387	0.86406	0.813093	1.60193
R	Healthy	1.10399	0.639978	0.224467	0.0877013	0.904385	0.976725	0.774136	0.630854	0.926264	0.106415	0.593799	0.5668	0.423238	1.36542	1.55991	0.849548	1.03612	0.999162	1.03799	1.52053	0.982962	0.604972	1.21925	2.83437	1.1026	1.07299	0.0440369	1.07523	0.928498	0.881296	0.828787	0.59352	0.463085	0.452099	2.19458	0.961084	1.84676	1.16777	0.798715	0.964994	0.83428	2.20222	0.890327	0.883158	0.853273	1.1728	1.55749	0.992179
R	Healthy	1.49157	1.15157	0.224467	0.278	1.32045	0.971325	0.618285	1.16609	0.315706	0.627409	0.651895	0.371288	0.203612	1.99311	5.68448	0.958477	1.10837	1.48683	1.49455	1.00698	1.05931	0.284238	1.13667	1.34001	1.17159	1.6167	0.624057	1.53673	1.42221	1.21879	1.25864	1.17578	0.469975	0.59771	1.93846	1.332	1.6276	1.40313	1.14831	1.26106	1.50265	3.13807	1.2766	0.761195	0.793688	1.16107	1.50051	0.799274
RF	Healthy	1.13117	4.28109	1.65836	2.134	1.24411	1.36344	1.92488	0.906024	1.88696	2.02137	2.23677	2.92981	2.26967	1.08622	0.817391	1.73483	1.0505	1.01896	1.04767	0.562389	1.60807	1.97391	1.17538	1.14919	1.47417	0.554636	1.93211	1.32457	1.00712	0.843269	1.46957	0.161446	1.01299	0.854374	1.16448	0.761655	1.18848	0.93054	0.736616	1.07459	7.16082	2.42012	1.75139	0.585123	1.35966	1.65731	1.25102	1.11221
RF	Healthy	1.03634	1.06606	0.201859	0.235516	1.32979	1.32259	1.99975	0.784662	1.59411	1.37793	1.85599	0.545881	1.2037	1.03257	0.618888	1.0314	1.15815	0.761052	1.13965	1.25486	1.12835	2.72949	1.01432	0.857251	0.976139	0.657485	1.11763	0.959729	1.41083	1.00687	1.31263	0.701524	1.07451	1.26641	1.23476	0.723041	1.70646	1.00628	0.546132	0.848376	1.1039	1.13948	1.2649	0.539434	0.986102	0.909327	1.47555	0.926072
RF	Healthy	0.884496	1.65056	0.642432	0.858028	1.10076	0.813636	1.12949	0.750398	0.677276	1.33043	0.734149	1.06759	1.54301	0.743111	0.72125	1.03308	1.26057	0.621409	0.891113	1.15135	0.687495	0.935673	1.69612	1.48915	1.56814	0.384622	0.795795	0.947986	0.539995	0.845967	1.1872	1.06885	1.35229	0.837591	0.997906	1.51964	1.04305	1.0253	0.924952	1.14423	1.04984	1.82151	0.746126	1.62124	0.978976	0.837591	1.1315	0.986096
RF	Healthy	0.660888	0.664813	0.262894	1.63406	1.13979	1.14208	2.35743	1.32058	1.74943	1.6622	1.10086	0.400938	2.04514	1.43823	0.459383	1.07873	1.4282	1.339	1.12223	1.88049	0.637553	1.54334	0.889652	63.3932	1.78007	0.132265	0.715407	1.36157	3.33595	0.974485	1.16792	3.93032	1.78912	3.13881	11.0357	9.6393	15.7441	1.01614	0.432232	0.818231	4.37989	13.2647	3.06869	0.9421	1.00185	4.60702	6.6224	1.24174
RF	Healthy	0.838019	0.565226	0.552615	1.405	1.10492	0.93374	1.25512	0.86717	1.07122	0.663531	0.855592	0.628799	0.882055	0.833471	1.07215	0.791916	0.847219	0.818793	0.882985	1.55644	1.0337	1.20901	1.0337	0.908621	1.0552	0.693922	1.66818	0.852905	1.0645	1.0337	0.99173	0.754497	0.943043	1.30019	1.06037	0.912446	1.18596	0.813624	0.724726	0.711495	1.15536	2.48563	1.42444	0.412342	1.35528	1.30949	3.81373	0.841017
RF	Healthy	0.930372	0.548397	0.236442	0.253408	1.02393	0.762479	1.08856	0.660685	0.859861	0.747475	0.809944	0.337648	0.617633	0.715014	0.559184	0.560361	0.859272	0.745808	0.907522	1.00304	0.822105	1.13592	1.25292	0.694224	1.03619	0.118957	0.39443	0.766304	0.707855	1.00971	1.00294	0.794449	0.980681	0.72845	0.572619	0.974797	1.47092	0.95734	0.62793	0.721585	1.137	2.62842	1.27488	0.713935	1.17486	0.684515	2.70482	0.749142
RF	Healthy	0.648387	3.62869	0.342972	0.567742	1.43191	1.11832	2.53214	0.911175	1.56636	0.760023	1.1932	2.16959	2.43214	0.689171	0.846544	1.03514	1.00207	0.884562	0.733525	1.50219	1.22949	1.71728	0.692627	2.28525	0.943894	0.653111	0.65	1.0076	1.55449	0.881336	1.09251	0.381336	0.9947	1.17419	3.01348	1.0477	2.08537	0.855184	0.615553	0.990438	2.36613	2.68537	1.29516	1.06763	1.44366	2.85334	2.4629	1.06336
S	Healthy	1.22954	1.25465	3.83742	4.35529	1.45958	1.26381	1.4901	1.774	1.07691	0.112555	1.33412	1.50665	0.770359	1.7033	0.940128	0.901723	0.388479	2.13717	1.47228	0.760512	1.3742	1.91728	0.185327	0.56711	0.60256	0.847661	0.746824	2.13914	1.25229	1.91955	1.27149	1.03516	2.14121	1.32319	0.689414	0.709404	0.786805	0.700739	0.73934	0.938159	1.42442	1.11728	0.727326	0.798523	0.948301	1.1675	1.33737	0.703397
S	Healthy	0.836035	1.9803	0.215904	2.44318	1.00681	1.10433	1.46064	1.14713	1.29596	1.67691	1.3068	1.51822	1.65917	0.866392	0.652369	1.53828	0.965792	1.43691	0.974389	0.625235	0.89469	1.34602	0.850004	0.446942	0.81114	1.0428	1.22172	1.12555	1.10827	1.19593	1.42482	0.36581	1.63141	1.11543	0.694994	0.478016	0.702337	0.72356	0.821617	1.81401	4.29516	1.33295	1.6307	0.818214	1.25844	0.9066	1.10871	0.941435
S	Healthy	0.687396	1.44645	0.683577	0.0782132	0.788442	1.0768	1.77474	0.713716	1.08386	2.26984	0.971189	1.82033	2.54915	0.763285	0.677101	1.23231	0.488957	0.928097	0.68723	0.312687	0.886084	1.45093	0.390402	0.400697	0.892395	1.21969	0.563683	0.793341	0.643723	0.765443	0.725257	0.520674	1.86757	1.36425	0.590003	0.34457	0.745516	0.591664	0.90626	1.16631	0.670375	1.08975	1.26793	0.500332	1.3263	0.767021	0.947858	0.872551
S	Healthy	1.0124	0.569934	0.203391	0.745909	0.98355	0.83862	1.0448	1.35279	0.934031	0.788426	0.948541	0.626033	0.63177	1.11599	0.700523	0.652775	0.866543	1.32436	1.17142	1.17184	1.11599	1.03206	0.657584	0.608908	0.763455	0.45782	0.474945	1.123	1.29695	1.29627	0.90771	0.866712	1.40197	0.861734	0.989539	0.765733	0.741353	0.903155	1.32917	0.878859	0.493673	1.08638	0.577527	1.17437	0.977729	0.694196	1.32968	0.731146
S	Healthy	0.666275	0.511893	0.218052	0.420548	1.01049	0.887673	1.11793	1.21127	1.368	0.774984	0.816587	0.479244	0.724247	1.27874	0.519399	1.04739	1.35896	1.38519	1.12399	1.72334	0.851859	0.951614	0.945464	1.21995	1.08393	0.419101	0.421	0.951433	2.20394	1.51108	1.04739	1.06087	1.76332	1.36963	1.60894	1.68898	1.21633	0.689247	0.99801	1.36239	0.371077	0.98354	0.41675	1.75563	1.21561	0.988333	0.326852	0.903319
S	Healthy	1.02043	0.340382	0.247485	0.345925	1.34377	0.98994	1.8681	1.88093	1.04558	1.58304	1.35691	1.60737	0.78721	1.61497	1.03326	0.780948	0.924143	1.30918	1.61548	0.337918	1.2906	1.74246	1.06611	0.504722	0.990146	1.6164	0.311743	0.770889	0.708992	0.717922	0.699651	1.01622	1.8644	1.04003	0.595976	0.70427	1.18703	0.59495	0.849723	0.828577	0.753747	0.557483	1.28341	0.607986	1.47752	0.640628	0.852392	1.24492
T	Healthy	0.628102	2.55626	0.231872	1.27659	1.13733	1.16244	1.73764	1.02087	1.17196	1.47019	1.08675	1.72562	1.86565	0.780342	2.05934	2.40027	1.22437	0.691768	0.627044	1.29333	1.15657	0.958646	1.13493	0.614541	1.00606	1.31304	0.868532	0.586555	0.780823	0.874303	1.1256	1.05434	2.24716	2.13781	0.857473	0.738027	0.837565	0.727159	0.76659	1.30063	1.7764	0.877765	1.22879	1.18484	1.28034	0.729371	0.5603	1.5602
T	Healthy	0.682449	0.553391	0.240835	1.29627	1.19219	1.39946	2.24123	0.912296	0.741784	1.70632	0.932175	1.0943	4.34462	1.01738	3.22266	0.962242	1.2741	0.923684	0.931875	0.941265	0.740885	1.24193	1.23045	0.867745	1.1856	0.880731	0.841275	0.671262	0.938667	1.02357	1.15133	1.15583	2.48297	1.31945	1.11108	1.49266	0.955249	0.57267	0.686745	0.820298	1.0032	1.97083	1.22425	0.814804	1.16792	0.863051	0.746379	1.53072
T	Healthy	0.726061	1.68847	0.782808	1.01889	1.04395	1.05216	1.86497	0.724737	0.98888	1.40588	0.904686	1.71432	1.3621	1.0323	1.05128	1.99294	1.45459	0.634984	0.656959	0.884741	0.949519	0.807519	1.32733	0.967523	1.15833	1.35548	0.907246	0.562969	0.641514	1.04651	1.27826	2.07113	3.26856	1.47604	1.15391	1.31762	0.856676	0.769482	0.643721	1.10061	0.786427	1.47348	1.45839	1.17448	1.24623	1.02948	2.69226	1.62342
T	Healthy	0.69749	0.954083	0.219222	0.599291	1.00927	0.945172	1.7184	0.925532	0.875341	1.0661	0.854974	1.08238	1.12893	1.1723	1.4419	0.436807	1.01819	0.811147	1.04001	1.57138	1.31869	0.987816	0.592835	0.893799	1.09111	0.110293	0.0430078	0.571195	0.640116	1.03601	1.31906	1.34061	2.30642	0.702946	0.904528	1.34861	1.03628	0.577832	0.697672	0.874068	0.624568	1.17249	1.07847	1.10156	1.2004	0.597199	0.54619	1.61375
T	Healthy	0.82992	1.01481	0.333656	0.130363	1.48312	1.33476	4.16731	0.815112	0.514392	1.01813	1.55134	0.880293	1.4881	1.49225	0.88832	2.09327	2.01771	1.66385	1.71727	1.57113	0.842652	0.857321	0.957238	1.56394	1.58179	0.869222	0.0654581	0.682397	0.919042	0.520066	0.667312	44.7445	1.57445	2.0757	3.51301	94.3785	8.5721	0.331304	0.212981	0.358843	3.56117	4.40507	3.47703	0.89261	0.0889842	2.56435	6.70274	1.68323
TG	CKD	0.554493	1.20949	0.237795	0.917053	1.11382	0.89062	0.78203	0.434461	0.869612	1.15041	0.542263	0.950291	1.70323	0.499951	1.23562	1.43042	0.809745	0.494427	0.566427	0.769701	0.610119	1.05602	0.964	0.868133	0.634382	0.119637	1.00612	0.649867	0.498274	0.856297	0.918927	1.15495	1.85206	1.11983	0.972285	0.64464	0.639018	1.02505	0.63379	0.939442	1.144	0.514844	1.03344	0.999014	0.781438	1.00838	0.0928099	1.14114
U	Healthy	1.21165	0.505643	0.782664	0.537968	1.01526	0.805598	1.22104	1.42059	0.711512	0.103837	1.30122	0.382754	0.376704	1.03576	0.613454	0.81544	1.40045	0.752415	0.931919	0.625011	0.930203	0.635666	1.71359	0.518646	1.84307	0.109526	0.394041	0.696343	0.836569	0.755666	0.525418	0.908262	0.443792	0.594763	0.435034	1.22221	0.457246	0.789165	1.45896	0.848758	0.32009	0.718736	0.731287	0.632415	1.08659	0.498781	0.371106	1.24424
U	Healthy	1.54971	1.7987	4.35682	7.69234	1.08946	0.998538	1.22853	1.91712	1.69892	0.681926	1.44655	1.07758	1.47314	0.84439	1.14026	1.47542	0.830866	1.35517	1.36148	1.78984	1.69015	1.08681	0.690972	1.41438	1.49105	1.37728	1.50402	1.63715	1.43266	1.29761	1.39154	0.913377	0.466466	1.0794	2.0191	0.755117	1.46071	1.19006	1.52111	1.7722	2.50786	1.22579	1.84412	1.09092	1.8951	2.80446	3.50676	1.29368
U	Healthy	1.16062	1.31135	0.506828	0.9149	0.872299	0.879535	0.790461	2.01243	1.74613	0.934672	1.02629	1.27191	2.0425	0.766612	1.09906	1.24011	1.09437	0.976559	1.31237	1.60936	2.09376	2.52038	1.33062	1.12617	1.51223	2.8245	4.13045	1.23257	0.743274	0.755096	1.10222	1.32093	0.350693	0.841724	1.88891	0.708011	1.32919	1.11343	1.32583	1.01916	2.56339	1.22585	2.4629	0.453424	1.65002	2.67326	2.20322	0.98991
U	Healthy	1.52323	0.624884	1.38324	2.80008	0.747694	0.968684	0.972154	1.20931	0.382226	0.454168	1.16098	0.620821	0.266187	0.795006	1.02048	0.830978	1.36792	0.813119	1.38824	0.800931	1.41684	0.653237	1.39797	2.357	1.11392	2.26229	0.0400339	1.07973	0.841727	1.07761	0.780702	1.15235	0.947694	0.784596	1.21227	1.56691	1.24325	1.21092	0.846382	0.858231	0.495895	0.910284	1.59145	0.958781	0.779941	0.641219	1.59932	0.856877
U	Healthy	1.08647	1.00415	0.544227	1.17653	0.913717	0.755688	0.828188	1.67054	0.71264	0.490135	0.96847	0.374965	0.322099	0.94402	0.99528	0.772397	1.48202	0.835457	0.928632	1.75191	1.28821	0.584159	1.90758	1.26933	1.93184	0.494194	0.464646	0.822524	1.4469	1.06344	0.724252	0.957047	0.450109	0.96441	0.802322	0.967526	0.756632	0.874729	1.79968	0.862834	0.164071	0.804682	0.507316	1.52875	0.501935	0.49882	0.982819	0.724063
U	Healthy	1.10957	0.964187	0.736452	1.09214	1.23365	1.67106	1.12834	2.904	1.42305	2.57151	1.41705	1.00339	3.03763	2.07052	1.04978	2.46162	1.47353	2.1229	2.09482	3.42447	1.13363	1.19184	1.68147	3.11785	1.19571	0.573874	0.80792	2.17094	2.14791	0.835529	1.1214	4.02903	0.51763	3.75278	1.96324	2.61986	2.32539	0.874497	1.24059	0.561174	13.0489	1.41074	0.789461	1.124	1.23184	2.49996	0.249586	1.47038
UJ	CaOx	0.404882	0.51023	0.432699	1.2019	0.190057	0.32107	0.77351	0.847093	0.278715	0.338119	0.384063	0.737976	0.802405	0.596375	1.15704	0.332197	0.223618	0.582376	0.833632	0.525305	0.243898	0.292175	0.33112	57.096	0.232412	0.424982	0.0848887	2.49497	0.434494	0.345118	0.672111	1.75449	0.276741	0.433417	5.78069	4.24928	10.3805	0.353553	0.13855	0.276741	0.253769	0.39196	2.28877	6.48492	2.42175	1.31012	0.0760948	0.352297
UJ	CaOx	0.827594	1.00256	2.93369	3.75838	0.574221	0.95242	1.08329	0.990228	0.935202	0.927292	0.82201	0.460796	0.667869	0.786063	5.94521	0.738483	0.859586	0.980689	0.989414	0.75477	0.777571	1.04211	1.04467	1.03432	0.546301	0.764891	0.739646	0.996277	0.760121	0.786878	0.852606	0.294905	0.279432	0.571312	0.649837	0.678688	0.700791	1.24953	0.687413	0.839111	0.400884	0.564449	1.61494	1.29409	1.97708	0.845044	0.861796	0.690903
UJ	CaOx	0.820478	0.476451	0.946485	2.96669	0.446826	0.753447	0.829625	0.672491	0.479317	0.575836	0.567372	0.407099	0.295563	0.717133	4.62266	0.515631	0.716997	1.06689	0.90198	0.313857	0.494471	0.504027	0.956587	1.28382	0.463891	0.875631	1.93829	0.816792	0.590034	0.585256	0.515085	0.604642	0.195904	0.803413	0.735836	1.1787	0.737747	0.59099	0.393038	0.404232	0.193038	0.384846	1.30539	1.12314	1.36027	0.717679	0.419932	0.543345
UJ	CaOx	1.1098	0.832131	4.66277	8.29868	0.599353	1.18913	1.79707	1.40848	0.886844	0.65245	2.07535	0.776424	0.902885	0.708406	5.17235	0.823551	0.879756	1.24347	1.76697	0.523875	0.668117	1.27543	1.0291	0.695349	0.509202	0.706665	1.76685	1.41992	0.739493	0.817831	0.782641	0.682044	0.187143	0.859115	0.408107	0.709401	0.67533	0.974136	0.604949	0.841582	0.703432	1.60445	1.9571	0.795822	1.99901	0.627705	2.29085	0.747948
V	Healthy	1.2342	0.647561	0.289714	0.423576	0.86061	0.885124	1.28575	1.15681	0.923336	0.886325	0.913602	0.325403	0.488945	2.09493	2.52511	0.717135	0.887888	1.674	0.799207	2.71113	1.09217	0.596011	0.787912	0.739966	0.802211	0.145758	0.0568373	1.16967	1.00901	1.11728	0.803893	1.12557	0.465393	0.685532	0.922374	1.81567	1.20163	0.880437	2.33045	1.25342	1.20163	3.09349	2.83057	0.891973	3.41228	2.0161	6.10358	0.980053
V	Healthy	0.896863	0.60366	1.25033	0.939346	0.870458	0.976471	1.30654	1.01203	0.961699	0.677386	1.02157	1.5766	0.469673	1.46222	3.4749	0.691634	1.37582	1.31542	0.782484	1.22824	0.814902	0.968366	1.2702	0.714902	1.18078	1.18967	0.526797	0.83817	1.22719	0.800261	0.475556	1.47712	0.54183	0.526667	0.783268	1.97608	0.905882	0.580654	1.79137	0.978954	0.509281	0.937255	2.07673	0.421307	2.13059	1.5583	2.66157	1.32863
V	Healthy	1.11512	1.11952	0.287024	0.483452	0.725238	0.838095	1.44869	1.16488	0.69381	1.0125	1.16226	0.496071	0.419048	1.75571	2.42964	0.690119	1.17048	1.58845	0.79869	2.34679	1.05976	0.587619	0.804048	0.638452	1.02583	0.144405	0.0563095	0.980952	0.741905	1.03321	0.74131	1.0519	0.496071	0.554048	0.742024	1.46619	1.17714	0.89869	1.97714	1.24488	0.432143	1.13	1.18583	0.978214	2.02821	1.01262	1.40714	1.11369
V	Healthy	1.08593	0.737792	0.304227	0.431546	0.855142	1.03256	1.73211	1.03483	1.04379	0.946625	0.958864	0.616656	0.413628	1.413	2.28341	0.756845	1.07117	1.35356	0.752681	1.09199	1.12265	0.615647	1.06233	0.57817	1.04454	0.15306	0.197098	0.431546	0.820568	1.01842	0.619306	1.07659	0.470789	0.70612	0.839243	1.61085	1.15798	0.876593	1.58372	1.1658	0.543344	1.23016	1.23697	0.868013	1.58751	1.14612	1.44341	1.36782
V	Healthy	1.08977	0.746642	0.847207	1.80665	0.860766	1.26466	2.21205	1.25549	1.55493	1.56045	1.36472	2.0796	1.03879	2.10508	3.75995	0.989328	1.48123	1.84683	1.04131	2.0968	1.19573	1.16924	1.26805	1.26102	1.07043	0.152291	0.716635	0.968236	3.70722	1.20439	0.647081	2.5607	0.390709	0.893158	1.82247	3.01933	1.00113	0.485625	0.82172	0.869178	1.1135	2.10885	2.50596	0.837163	2.07859	2.89517	4.6113	2.43013
VF	Healthy	1.12462	1.55286	1.52062	1.70342	1.00732	1.50032	1.65719	1.0442	1.1034	1.88659	1.41935	2.06791	2.22533	0.946261	6.0857	2.2762	1.0429	1.169	0.902066	0.689336	1.47355	0.98499	0.893913	1.11563	0.859168	1.88363	1.34847	1.09061	1.03095	1.11507	1.00732	1.12202	0.311869	0.526082	0.99861	0.841008	0.684054	1.20967	0.838414	1.40693	3.32845	0.962846	1.12907	1.07116	1.11869	1.79561	0.353007	1.19133
VF	Healthy	1.13811	1.26255	2.23872	3.67295	1.16437	1.38784	1.98147	1.41675	1.03474	1.13281	1.62593	1.15442	0.888053	1.54681	7.21955	1.30089	0.998411	2.04554	1.2939	2.09585	1.2634	0.934124	1.03972	1.34357	0.999682	0.904363	0.680047	1.44959	1.62804	1.53664	1.17973	0.991421	0.514086	1.46028	1.64605	1.40733	1.5753	1.08526	1.13472	1.4373	1.02012	2.02425	1.23247	1.30852	1.32917	1.70801	4.88583	1.54162
VF	Healthy	1.68071	0.682342	2.14632	2.94122	1.4315	1.40414	1.46968	1.18706	0.632872	1.40414	1.25829	0.981027	0.409498	1.07461	3.5053	0.747294	0.910837	1.08393	0.977302	0.0444651	0.714236	0.52846	0.978699	2.32744	0.924921	3.30637	1.01164	1.26004	0.918054	1.63252	1.11873	1.44139	0.340938	2.62752	1.30835	1.33314	1.10127	0.746712	1.07287	0.922361	1.4159	1.9425	2.25143	1.1462	1.27901	2.02666	4.23071	0.810383
VF	Healthy	1.41127	0.73631	0.908945	1.60591	1.54729	1.32584	2.22852	1.21487	0.821102	0.707885	1.53348	1.10021	0.614421	1.33499	7.36278	0.849366	1.13361	1.2889	1.06632	1.50795	1.29131	0.607676	1.36486	1.1842	1.21824	0.194797	0.0759595	0.975269	0.727638	0.901237	0.694395	1.43552	0.350891	0.49719	1.1455	1.50137	1.52208	1.09523	1.13747	1.05653	1.16573	1.13987	1.41111	0.656335	2.58391	1.92822	1.60591	1.44371
VF	Healthy	1.15046	1.85722	0.482325	0.303156	0.856441	1.17753	2.01526	0.958527	0.799017	1.54199	0.967581	1.16253	0.713744	1.09027	2.5945	1.69374	1.06242	1.05492	0.840059	2.31186	1.08303	0.628643	1.10148	1.70038	0.735989	0.934213	0.940162	1.0444	0.862218	1.05535	1.3379	0.862563	0.39593	0.768839	1.85842	0.945422	0.945508	1.27289	0.904294	1.43464	2.57829	1.77772	1.14175	2.39222	1.84368	2.41473	1.22694	1.08062
W	Healthy	0.715379	2.50184	0.565265	0.0936475	0.738244	0.733075	0.798688	0.933691	1.18958	0.882394	0.601054	1.30381	1.18372	0.557312	2.55562	1.16423	1.24575	0.8983	0.929416	1.60692	2.11621	0.915101	1.57908	1.08798	1.62968	0.120589	0.900189	1.26742	0.862909	1.3044	1.10458	0.905557	2.2708	2.10399	0.728701	0.947609	0.813103	1.09882	1.16403	1.57242	0.53057	0.820857	0.775723	0.924545	0.996918	0.812407	1.7803	1.44915
W	Healthy	0.988818	1.56617	0.201185	0.0786048	1.0847	0.883011	0.894109	0.963702	0.641355	0.857977	0.559746	0.420895	0.581275	0.767356	1.39711	0.745577	0.946429	0.886766	1.15771	2.06767	1.24065	0.613735	0.947513	0.996412	1.63276	0.689836	0.431409	1.21662	0.680073	1.23748	1.0726	1.08545	2.37158	1.92031	0.681575	0.903037	0.714953	1.20411	1.13919	0.990654	0.405958	0.805407	0.724132	0.904206	0.745911	0.0953772	1.00108	1.39628
W	Healthy	0.86511	2.04041	0.810262	0.28535	0.845294	0.927459	1.0925	0.919533	1.03885	1.1322	0.620382	1.38408	1.01373	1.05916	3.45414	1.3385	0.851805	1.30234	1.17013	2.08174	2.24586	1.41238	0.531847	1.52427	1.85902	0.433192	0.663836	1.23524	1.24671	1.82795	1.62994	1.01854	2.24798	1.26476	0.874381	1.30177	0.936164	1.7276	1.19455	2.15117	0.555131	0.875867	0.668648	1.33312	0.958386	0.789172	1.61564	1.39363
W	Healthy	1.24152	1.58695	1.10278	0.460467	1.48435	2.33486	4.27589	1.0751	0.885677	2.88867	2.70225	1.58034	2.07748	1.36263	1.60264	2.12323	1.00344	1.88788	1.94738	0.930013	1.71952	3.51318	0.961745	2.09132	2.9472	0.673601	0.0578228	1.38202	1.49097	1.31141	1.14412	1.56439	1.46822	6.65306	1.76624	2.08162	1.24945	1.76633	0.488321	0.846805	3.61058	2.00952	1.48594	1.22556	3.12455	1.76924	2.9881	1.79392
W	Healthy	0.783348	1.00289	0.474408	0.0825592	0.913848	0.93234	1.43909	1.19606	1.15469	0.829886	0.876862	0.663979	0.706661	1.00079	5.89299	0.772305	0.837949	1.18238	1.23208	2.48668	2.07844	1.13418	0.83085	1.09097	1.31884	0.10631	0.0414549	1.46039	1.06748	1.41183	1.44286	0.863628	2.60982	2.21937	0.94645	0.935583	0.965381	1.41464	1.36363	1.22603	0.765381	1.57187	0.9	0.924277	1.39185	0.697634	4.09693	1.47607
WS	CKD	14.244	0.258398	1.38415	1.58915	0.416882	3.19315	0.206503	21.4535	0.414083	0.512705	3.65482	1.23751	1.60874	0.772394	0.431955	6.67851	0.280146	1.15784	15.4425	0.372739	0.405039	1.34216	0.238587	41.6729	0.0966839	2.42765	2.43368	49.8893	0.700689	0.368432	0.525194	0.947459	0.245478	0.316753	4.55835	3.1068	8.04716	0.500861	0.077304	0.142334	0.304479	0.28919	2.43842	5.03747	2.0478	0.736865	0.0249785	5.2009
WS	CKD	1.90704	2.26035	1.32102	1.34493	1.29069	1.5824	0.930492	3.36801	1.75202	2.10682	1.6827	2.23718	2.09454	1.36364	0.398344	1.98623	1.01973	1.50181	2.22081	0.799665	0.777892	2.44152	0.973295	1.07556	1.29552	1.73425	2.47734	1.76347	1.08467	1.15679	1.19233	1.17177	0.65181	0.674979	0.879222	0.930957	0.791477	1.10105	0.551689	1.15977	2.84954	1.21225	1.6627	0.839211	2.28855	1.07528	2.23858	1.27524
WS	CKD	1.32427	0.974983	0.894332	0.799948	1.06324	1.22586	1.17503	1.35077	1.1781	1.24012	1.40938	0.997638	0.604356	0.809482	1.0936	1.06517	1.08362	0.796624	1.61923	1.28858	1.1369	1.12587	1.60436	0.745364	1.45408	1.27764	0.75796	1.50026	1.00639	0.90964	0.777292	1.09543	0.60733	0.970346	0.89923	1.07811	1.1117	1.27449	0.660777	1.1515	2.30301	1.20373	2.37579	0.505773	2.51636	0.620976	3.81141	0.785077
X	CKD	0.721124	0.885303	0.32419	0.607906	0.708485	0.9087	1.4838	0.745462	1.30039	1.36776	1.1709	0.485949	1.00188	0.904935	0.601452	1.10824	0.926583	0.843082	0.810945	0.715342	0.800861	1.37905	1.14764	1.89942	0.826005	0.596477	0.656582	0.961678	0.528708	0.639236	0.87979	7.032	0.892026	0.506253	2.23692	13.1626	2.66384	1.47506	0.537717	0.840662	1.91462	1.13258	1.3211	1.65725	2.75676	1.93963	0.92107	0.704047
X	CKD	0.48385	0.551047	0.391333	0.152897	0.504626	0.491966	0.641617	0.564356	0.929882	0.559162	0.566466	0.208408	0.357247	0.636423	0.385165	0.623113	0.873559	0.520695	0.508359	0.449765	0.440188	0.854731	1.03473	1.16182	0.652491	0.196884	0.351566	0.463561	0.489531	0.54212	0.515014	2.93248	0.370232	0.450089	2.34962	7.92826	0.993345	0.793215	0.582698	0.478331	0.229508	0.453173	0.870638	2.02694	1.92323	1.76303	0.341016	0.553806
X	CKD	0.943133	1.64133	0.74935	0.840524	0.853103	1.08047	0.94251	0.662751	1.07995	1.66733	1.05468	1.32186	1.41272	1.03296	1.07236	1.18443	1.17237	0.860069	0.929307	0.793846	1.21925	1.50858	1.27976	2.10895	0.896143	1.21333	0.827113	0.990747	0.870257	0.993243	1.15241	2.15428	0.720553	0.753197	1.77378	1.88148	1.45795	1.73064	0.67429	1.49745	2.2677	2.38466	2.01767	1.09346	1.31854	1.81765	1.59112	1.08151
XS	Healthy	3.10891	2.54002	2.38897	4.12953	1.6796	1.74301	1.18482	1.60124	1.8938	1.2017	2.20363	3.95528	1.48847	1.97165	0.958371	1.85681	1.12411	2.47094	0.992911	1.28792	0.878979	2.09344	1.37144	1.19513	1.14242	1.43085	1.32633	1.31576	1.39193	1.35559	1.50638	1.30494	0.478026	1.44439	1.02436	0.763629	1.47455	1.80436	1.26627	2.12746	7.62869	5.47931	3.75139	0.793272	2.31911	2.68024	3.63926	1.21923
XS	Healthy	1.81036	0.609845	0.312306	0.572539	1.14197	0.993264	1.22254	1.67552	1.44041	1.03627	2.08497	0.853109	1.07837	2.00687	0.820078	1.07979	1.22202	1.68601	1.15052	3.74223	1.24767	1.62254	1.79041	0.921244	1.47759	0.157124	0.13886	1.01801	1.05402	1.03692	0.994689	0.895337	0.358938	0.875777	0.796632	1.59443	1.51723	1.79326	1.51813	1.47681	0.554922	1.28575	1.15531	1.03472	0.884715	0.685492	0.712694	1.04482
XS	Healthy	1.82539	1.02914	0.525823	0.851793	1.63753	1.09088	1.03524	1.55443	0.980541	0.878721	1.57957	0.959398	0.43368	1.73714	0.588409	1.29641	1.22057	1.90491	1.15915	1.76407	1.10266	0.818239	1.80772	1.99485	1.73872	1.04397	1.18197	1.18039	0.908173	1.00673	1.03755	1.0709	0.440202	0.744925	1.54118	1.20679	1.66277	1.84822	1.60398	2.13411	1.04681	1.72441	1.55875	1.13054	1.30819	1.46723	0.869465	1.2921
XS	Healthy	1.77986	0.694041	0.287366	0.258403	1.1528	0.997616	0.962336	1.52801	1.31323	0.733373	1.59309	0.509058	1.47163	2.36353	0.561263	1.59416	1.28522	2.0323	1.32491	3.25673	1.04696	0.854231	1.67008	1.71001	1.6708	0.144577	0.982241	1.14839	1.44851	0.896186	0.9	1.13981	0.368653	1.56985	1.43135	2.14362	1.80072	1.53051	1.76937	1.44541	0.831108	1.2435	0.965912	1.05232	1.20667	1.56484	0.680095	0.99118
XS	Healthy	1.7114	0.709269	0.256571	0.214111	1.14952	0.895073	0.989465	1.54007	1.17037	1.01022	1.75609	0.765138	2.35256	2.27147	0.819623	1.67107	1.28945	1.68884	1.12163	3.22028	1.12355	1.13696	1.38459	1.47079	1.61956	0.129084	0.758753	1.12855	1.18261	0.886347	0.819623	1.24433	0.344046	0.857721	1.12206	2.42982	1.37576	1.52538	1.39523	1.39055	0.99021	1.27253	1.04257	1.06992	0.813558	0.977972	1.39066	0.947643
XS	Healthy	0.552745	0.233601	0.495784	0.193708	0.533004	0.539173	0.522723	0.483241	0.769073	0.921859	0.645486	1.77051	4.47502	0.535266	0.413942	1.17561	0.435328	0.826445	0.484886	0.0785523	0.557886	0.469463	0.582357	0.667489	0.532799	0.249435	1.60765	0.717458	0.46021	0.412914	0.557475	0.996915	0.135513	0.483035	0.76496	1.51717	1.11001	0.745836	0.535472	0.440469	1.97532	1.90726	2.5476	0.78758	1.02673	0.688053	2.09994	0.888546
Y	CaOx	1.62202	1.74839	0.92622	1.27299	1.25	1.00265	0.797957	1.00832	1.43625	1.01665	1.03046	2.17414	1.42849	1.14832	6.21585	1.4388	0.988744	0.869656	0.995743	1.15778	0.827658	1.39822	1.13715	1.01315	1.37788	0.945516	0.878925	0.930855	1.11048	1.10405	1.33721	0.824253	0.874574	0.627507	0.939557	0.666005	0.766648	1.05373	1.42688	1.25208	2.83768	1.61351	1.83447	0.915626	1.03311	0.845914	1.89444	1.11947
Y	CaOx	1.2849	1.56871	0.629199	1.59945	0.979214	1.06482	0.969166	1.0798	1.77618	1.18274	1.02758	1.9004	1.32007	0.778741	5.18954	1.24244	0.726923	1.07113	0.879913	0.836174	1.10275	2.0462	0.446754	1.18481	1.0463	0.902473	1.30263	0.871441	1.32913	1.06719	1.41828	0.935967	0.987193	0.627623	1.25889	0.926608	0.932519	1.08383	1.03842	1.21466	1.59176	1.21042	1.42735	1.1657	1.25032	0.900798	1.52517	0.977736
Y	CaOx	1.96378	0.851317	0.727351	0.0895522	0.882688	1.07254	1.07814	1.17654	1.21333	1.04411	1.23187	0.5106	0.543493	1.60395	4.93032	0.856355	1.5125	1.09877	1.12558	0.714992	0.836772	1.53893	1.76595	0.889248	1.49891	1.12168	0.0449663	0.671547	0.895713	1.19279	1.19251	0.92813	0.850366	0.708337	0.796559	1.64997	0.952372	1.07187	1.21247	0.627341	0.96416	1.75121	1.31571	1.23805	1.16427	0.535507	2.91492	1.11474
Y	CaOx	1.39303	1.05414	1.55246	0.570072	0.777729	1.07541	0.740976	1.36921	1.35861	1.80601	0.950826	1.27028	2.19224	1.97209	2.204	1.51147	1.15848	2.87666	1.35335	2.42511	0.824492	4.25588	1.22958	6.63284	1.87812	1.54859	0.927663	0.912465	2.26874	1.30352	1.26531	2.23177	0.440669	1.01724	3.35964	3.87856	2.31302	0.974134	0.483998	1.46902	1.00884	0.880316	1.07234	1.19363	0.363583	0.606751	0.345755	0.729724
YH	CaOx	0.740342	1.45281	0.251723	1.48643	0.855293	0.740238	0.847776	0.652746	1.25162	1.02725	0.74337	2.03811	2.8649	0.52986	0.8365	1.29056	0.902172	0.573606	0.69764	0.822719	1.07455	1.37847	1.03769	0.78388	1.19722	1.33483	1.00689	0.644185	0.660368	1.05429	1.30716	0.687722	1.59626	0.937043	0.745667	0.7583	0.961057	0.94028	1.10618	1.46189	1.69336	0.718522	0.778764	1.97191	0.657235	0.581332	0.243475	0.953748
YH	CaOx	0.54324	1.13482	0.307526	0.665816	0.558291	0.63023	0.610332	0.570663	1.01633	0.675	0.556633	1.17003	1.10446	0.484184	1.12245	0.644898	0.784821	0.475128	0.516582	0.576276	0.836862	1.04643	0.931122	0.587245	0.827806	0.154719	1.08418	0.668367	0.540816	0.747194	0.883291	0.272194	1.36875	0.837883	0.823469	1.27487	0.965944	0.549872	0.960332	0.774362	0.180357	0.588265	0.608036	1.18673	0.964286	0.640944	0.176148	0.623087
YU	CaOx	1.39767	0.743693	0.219601	0.437563	0.93023	1.07988	1.60415	1.51216	1.23718	1.22835	2.03516	1.28846	0.882139	0.949085	4.60679	1.1767	1.13125	1.27197	1.09473	1.07596	0.97058	1.17625	1.47372	1.31742	1.10019	0.819018	1.50997	1.15803	1.78231	1.00984	1.10757	0.532744	0.355679	2.28837	1.43638	2.04162	1.25257	1.02851	1.43638	1.09436	1.28973	1.50688	1.22115	1.39557	1.84088	2.10365	2.27161	0.912925
YU	CaOx	1.27226	1.30487	0.250441	1.5763	1.08061	1.09702	1.31183	1.52228	1.38849	1.63322	1.78259	1.53256	1.11353	0.837748	4.29126	1.42017	1.14033	0.988885	0.953984	0.821128	1.1823	1.51854	1.13036	1.27766	0.984107	0.962397	0.959593	1.12081	1.10034	0.97881	1.25428	0.302379	0.463696	0.873169	1.04415	0.91877	1.14127	1.19975	1.32045	1.31567	2.27838	1.00976	1.25325	1.06399	1.78124	1.78924	3.3538	0.855511
YU	CaOx	1.57599	3.39499	1.50663	5.39054	0.987761	1.45693	1.28271	1.90626	1.93389	2.32146	2.24145	2.67529	2.82012	1.1974	11.4618	2.29207	0.583217	1.78433	1.6076	2.13472	2.55661	3.00825	0.530737	1.09828	0.730737	0.112471	1.19509	1.9529	1.90728	1.50209	1.53426	0.142884	0.354474	1.04682	1.02578	0.68994	1.76755	1.37422	1.17441	1.69198	10.2036	1.31868	1.78016	1.52712	0.9758	1.36291	1.67946	1.42392
YU	CaOx	1.12931	1.57208	0.250415	0.571458	0.944121	1.28085	1.34836	1.14198	1.04684	1.7016	1.4167	2.16504	2.18602	0.555983	4.64614	1.61924	0.840673	0.962921	0.775447	0.925218	1.14593	1.25904	0.877856	1.27077	0.793623	1.10698	2.48743	1.10251	1.33184	1.15631	1.1316	0.250208	0.325405	1.28448	1.02472	0.511113	0.912754	1.33714	0.989614	1.48972	1.20887	0.753947	0.6801	1.48837	0.905796	0.923245	0.832468	1.03988
YU	CaOx	1.08395	2.58959	0.295901	0.458886	0.789764	0.904762	1.64335	1.21674	0.910653	1.32548	1.67378	1.93434	1.80302	0.888316	2.82131	1.22766	1.02332	0.956063	0.974718	0.983186	0.99865	1.62089	1.34377	1.27467	0.838856	0.148871	2.62396	1.04725	1.1053	0.830265	1.03314	0.799092	0.263868	1.0297	2.5092	1.17747	1.47447	1.06456	1.16507	0.858616	1.61586	1.554	1.06247	1.70766	1.49251	1.90673	1.554	0.808174
YU	CaOx	0.649464	0.710391	0.335373	0.151064	0.813743	0.575463	0.757964	0.719989	0.527612	0.851857	0.788149	0.824454	0.635415	0.960913	4.00056	0.743914	0.929476	0.704827	0.725553	0.619279	0.689943	0.407289	1.09473	0.764501	0.875782	1.55488	0.065795	0.635554	0.671025	1.0274	0.67645	1.04938	2.13632	1.38851	0.609125	1.18807	0.867715	0.960634	0.648491	0.726805	0.196689	0.309779	0.939491	1.21561	0.831826	0.831548	0.245514	0.819446
Z	Healthy	1.09725	0.700379	0.581181	1.1723	0.940401	1.1183	0.825357	1.04488	1.09951	1.42848	0.709951	0.920896	0.837638	1.27334	11.0252	0.902745	0.998375	1.58515	1.10809	1.58272	1.70968	1.26684	0.83547	1.9935	0.876738	0.109536	0.0427127	0.835019	1.36364	1.11441	1.12769	1.04271	1.43453	1.37909	1.33321	0.905183	1.19442	1.6527	1.27587	1.66688	0.912227	1.30007	0.513184	1.43534	0.711306	1.41602	0.95214	1.19695
Z	Healthy	0.962405	0.991857	0.208853	0.46613	0.945166	1.05379	0.730769	1.04704	0.699757	1.26386	0.605683	1.07251	0.995149	0.736573	10.9211	0.898042	0.877426	0.95201	1.14137	1.68746	1.67429	1.00806	0.743503	1.36677	0.796085	0.447245	0.917186	0.826923	1.32285	1.14674	1.12379	0.88938	1.42559	1.71085	1.28872	0.679054	0.897003	1.47713	1.18165	1.52937	0.822938	1.63202	0.763167	1.22462	0.959806	1.9812	0.92992	0.981289
Z	Healthy	0.89166	0.38864	0.234899	1.10961	1.14994	1.28244	0.90871	1.03196	0.731684	1.03049	0.746785	0.703917	0.862334	0.644778	7.48597	0.686282	0.836906	0.735678	0.947779	1.02981	0.784392	0.715316	0.842167	1.33281	0.792284	1.29267	0.729638	0.831839	0.873539	0.984412	0.787802	1.19641	1.43959	0.744447	1.33525	0.828624	0.622759	1.1137	0.974279	0.981391	0.843531	1.66085	1.67644	0.86136	0.826286	1.41592	2.31177	0.822681
Z	Healthy	0.799062	1.65714	0.478322	0.607769	0.974252	0.979738	1.05043	1.13299	0.95753	1.14829	0.753937	0.86728	0.885242	0.797469	13.1471	0.933198	0.881702	0.934613	0.923288	1.37285	1.45877	0.786675	0.783401	1.81393	0.831623	0.350911	2.6413	0.799328	0.996992	1.05256	1.07981	0.89524	1.53539	1.95479	1.80924	0.678995	1.26048	1.53477	1.27455	1.5975	1.30729	2.15104	1.33286	1.63555	1.88188	4.73757	4.26809	1.16785
Z	Healthy	0.950091	1.25198	0.293488	0.273281	1.24784	1.79586	2.88363	0.413268	1.44589	2.70834	1.64102	2.76677	1.91382	1.13439	10.4329	1.73962	1.25904	0.644796	1.30956	2.26074	0.972002	3.52063	1.12684	4.12222	1.29057	0.147657	0.0575776	1.35119	1.24139	1.00049	1.14072	0.907486	0.294827	6.6196	0.782106	2.48789	1.10298	1.61169	0.152039	1.40049	2.85587	7.04041	1.31795	1.79951	0.739014	1.56032	3.05271	3.86975
ZA	CaOx	0.897453	0.793345	1.56629	1.10957	1.53171	0.992332	1.65909	1.82974	1.18118	1.32935	1.64284	1.81193	0.611515	1.46491	19.7629	0.878607	0.797635	1.75032	2.1804	1.64115	2.04575	1.57811	0.966467	0.391734	1.05238	1.46595	0.0614765	1.20496	0.917988	0.669873	0.571744	1.16311	2.00481	0.926566	0.458279	0.990902	1.03457	1.80725	1.01144	1.12958	1.00182	0.487653	0.9072	0.251105	1.2333	0.789836	0.18001	1.54029
ZA	CaOx	0.661569	1.50986	1.30515	0.96342	0.998697	0.915371	0.924755	0.777652	0.696585	1.24285	0.715961	1.42593	1.12964	0.432618	3.45964	1.07386	0.72578	0.686941	0.677904	0.738987	0.869667	0.720132	0.677122	1.58789	0.876445	1.71223	2.04214	0.890955	0.906508	0.868972	0.966809	0.864541	1.45278	0.712399	0.760709	0.451733	0.920323	1.62977	0.723694	1.74985	1.35355	0.509775	0.830307	0.867234	0.53115	1.11052	0.101399	0.862021
ZA	CaOx	0.820857	1.5853	1.88174	1.24921	0.967406	0.982687	1.09924	1.24474	0.774283	1.45696	1.05682	1.34398	1.83646	0.990734	5.4303	1.53621	1.02487	1.11014	1.27806	1.18817	1.2249	0.901731	1.11509	0.784199	0.981305	1.64846	2.91904	0.93083	1.05308	1.19093	1.2093	1.06039	1.61717	1.48257	0.724214	0.597984	1.07063	1.93034	0.804032	2.55791	2.33106	0.557019	0.781598	1.24019	0.586524	0.788995	0.0928229	1.11956
ZA	CaOx	0.537174	0.349101	0.303309	0.118505	0.275632	0.543087	0.968046	2.23915	0.586615	1.05548	0.943641	0.281293	0.311612	0.774563	0.532394	0.797836	0.733174	0.619826	1.45767	0.942508	0.548245	0.348975	0.996478	10.3312	1.58611	0.908416	0.0595043	1.51793	0.740848	0.539942	0.914455	8.41225	2.74336	1.14379	0.756825	10.0526	21.9863	1.24016	0.553655	0.994842	0.177884	0.422569	1.95597	0.47138	0.0808907	0.832054	0.00993836	0.711662
ZA	CaOx	0.689213	1.10742	0.219481	0.191079	1.00246	0.696404	1.40036	0.940464	0.345289	0.911698	1.04916	1.30715	1.05644	0.919891	8.96513	0.936641	1.33391	0.847337	1.12717	1.01994	1.2223	0.603914	1.72499	1.26327	1.48894	0.956668	0.95858	0.911789	0.749477	0.919527	0.877105	1.15794	2.09549	1.13327	0.880929	1.43969	1.02576	2.03277	1.1431	1.09076	0.209194	0.394083	0.331543	1.16222	0.903505	1.00637	0.267911	0.900683
ZA	CaOx	0.772743	0.482659	0.210091	0.376089	1.13498	0.686912	0.958086	0.949198	0.569362	0.753834	0.86938	0.361101	0.436476	1.1572	14.9184	0.710788	0.944231	0.96436	1.19258	1.5576	1.1172	0.527536	0.876176	1.19641	1.15075	0.537644	0.788864	0.812565	1.18221	0.912774	0.94336	1.18343	2.37661	1.54043	1.11677	1.3333	0.899791	1.68674	0.897264	0.961659	0.179331	0.669223	0.471593	0.954688	0.636546	0.969589	0.628268	0.662339
ZA	CaOx	0.84247	5.02681	0.363102	1.7994	1.02907	1.73283	1.97319	0.729217	1.67244	2.49307	2.38494	7.32816	2.95873	0.466566	5.83328	1.83584	0.782831	0.930723	0.744428	0.411446	2.29172	2.51566	0.794127	0.776205	0.634639	1.65151	2.67304	1.52666	1.0012	0.959789	1.53148	0.232078	0.391416	0.787651	1.6741	0.568524	1.49367	1.06913	0.907078	1.43449	7.07801	1.71928	2.48554	0.949096	1.49503	1.77651	2.8759	1.05633
[truncated: 587 more columns]
