# Supplementary material for: Urine metabolomic changes in cats with renal disease or calcium oxalate uroliths
Source: PLoS One. 2025 Aug 18;20(8):e0329999. doi: 10.1371/journal.pone.0329999 (PMC12360560; doi:10.1371/journal.pone.0329999)
Supplement: S5 Table — (XLSX) [file pone.0329999.s005.xlsx]

## Sheet: Metabolite Legend
BIOCHEMICAL	Metabolite_id	PUBCHEM
glycine	COL1	750
N-acetylglycine	COL2	10972
sarcosine	COL3	1088
dimethylglycine	COL4	673
betaine	COL5	247
serine	COL6	5951
2-methylserine	COL7	94309
threonine	COL8	6288
N-acetylthreonine	COL9	152204
allo-threonine	COL10	99289
alanine	COL11	5950
N-acetylalanine	COL12	88064
N-carbamoylalanine	COL13	426409
aspartate	COL14	5960
N-acetylaspartate (NAA)	COL15	65065
asparagine	COL16	6267
hydroxyasparagine	COL17	97663
glutamate	COL18	611
glutamine	COL19	5961
alpha-ketoglutaramate	COL20	48
N-acetylglutamate	COL21	70914
N-acetylglutamine	COL22	182230
gamma-carboxyglutamate	COL23	40772
pyroglutamine*	COL24	134508
beta-citrylglutamate	COL25	72715786
carboxyethyl-GABA	COL26	2572
N-methyl-GABA	COL27	70703
histidine	COL28	6274
1-methylhistidine	COL29	92105
3-methylhistidine	COL30	64969
N-acetylhistidine	COL31	75619
hydantoin-5-propionate	COL32	782
trans-urocanate	COL33	736715
cis-urocanate	COL34	1549103
imidazole propionate	COL35	70630
formiminoglutamate	COL36	439233
imidazole lactate	COL37	793
carnosine	COL38	439224
N-acetylcarnosine	COL39	9903482
anserine	COL40	112072
histamine	COL41	774
1-methylhistamine	COL42	3614
1-methyl-4-imidazoleacetate	COL43	75810
1-methyl-5-imidazoleacetate	COL44	6451814
1-ribosyl-imidazoleacetate	COL45	5117448
4-imidazoleacetate	COL46	96215
N-acetylhistamine	COL47	69602
lysine	COL48	5962
N2-acetyllysine	COL49	92907
N6-acetyllysine	COL50	92832
N6-carboxyethyllysine	COL51	22283604
N6-methyllysine	COL52	164795
N6,N6-dimethyllysine	COL53	193344
N6,N6,N6-trimethyllysine	COL54	440120
hydroxy-N6,N6,N6-trimethyllysine	COL55
5-hydroxylysine	COL56	1029
5-(galactosylhydroxy)-L-lysine	COL57	123986
fructosyllysine	COL58	123708
saccharopine	COL59	160556
2-aminoadipate	COL60	469
2-oxoadipate	COL61	71
glutarylcarnitine (C5-DC)	COL62	71464488
pipecolate	COL63	849
6-oxopiperidine-2-carboxylate	COL64	3014237
cadaverine	COL65	273
N-acetyl-cadaverine	COL66	189087
5-aminovalerate	COL67	138
N,N-dimethyl-5-aminovalerate	COL68
N,N,N-trimethyl-5-aminovalerate	COL69	14274897
phenylalanine	COL70	6140
N-acetylphenylalanine	COL71	74839
1-carboxyethylphenylalanine	COL72
phenylpyruvate	COL73	997
phenyllactate (PLA)	COL74	3848
2-hydroxyphenylacetate	COL75	11970
4-hydroxyphenylacetate	COL76	127
valerylphenylalanine	COL77	13890536
tyrosine	COL78	6057
N-acetyltyrosine	COL79	68310
1-carboxyethyltyrosine	COL80
m-tyramine sulfate	COL81
4-hydroxyphenylpyruvate	COL82	979
4-hydroxyphenylacetatoylcarnitine	COL83
3-(4-hydroxyphenyl)lactate (HPLA)	COL84	9378
phenol sulfate	COL85	74426
4-methoxyphenol sulfate	COL86
vanillactate	COL87	160637
3-methoxytyramine	COL88	1669
3-methoxytyramine sulfate	COL89
homovanillate (HVA)	COL90	1738
gentisate	COL91	3469
5-hydroxymethyl-2-furoic acid	COL92	80642
homovanillate sulfate	COL93	29981063
dopamine 4-sulfate	COL94	123932
dopamine 3-O-sulfate	COL95	122136
tyramine O-sulfate	COL96	153005
vanillic alcohol sulfate	COL97
4-hydroxycinnamate sulfate	COL98	6070438
3,4-dihydroxyphenylacetate sulfate	COL99	193283
4-hydroxyphenylacetate sulfate	COL100
3-hydroxyphenylacetate sulfate	COL101
tryptophan	COL102	6305
N-acetyltryptophan	COL103	700653
C-glycosyltryptophan	COL104	10981970
kynurenine	COL105	161166
N-acetylkynurenine (2)	COL106
kynurenate	COL107	3845
anthranilate	COL108	227
xanthurenate	COL109	5699
5-hydroxyindoleacetate	COL110	1826
indolelactate	COL111	92904
indoleacetate	COL112	802
indolepropionylglycine	COL113	7677842
indoleacetylglutamine	COL114	25200879
indole-3-carboxylate	COL115	69867
indoleacetylglycine	COL116	446640
indoleacetoylcarnitine	COL117
5-hydroxyindole sulfate	COL118
7-hydroxyindole sulfate	COL119
3-indoxyl sulfate	COL120	10258
leucine	COL121	6106
N-succinyl-leucine	COL122	3467259
1-carboxyethylleucine	COL123
4-methyl-2-oxopentanoate	COL124	70
isovalerate (C5)	COL125	10430
isovalerylglycine	COL126	546304
isovalerylcarnitine (C5)	COL127	6426851
isovalerylglutamine	COL128
3-methylcrotonylglycine	COL129	169485
beta-hydroxyisovalerate	COL130	69362
beta-hydroxyisovaleroylcarnitine	COL131
beta-hydroxyisovalerylglycine	COL132	129651821
3-methylglutaconate	COL133	1551553
3-methylglutarylcarnitine (2)	COL134	128145
isoleucine	COL135	6306
N-acetylisoleucine	COL136	306109
N-succinyl-isoleucine	COL137	4153270
1-carboxyethylisoleucine	COL138
2-methylbutyrylcarnitine (C5)	COL139	6426901
2-methylbutyrylglycine (C5)	COL140	193872
tiglyl carnitine (C5)	COL141	22833596
tigloylglycine	COL142	6441567
3-hydroxy-2-ethylpropionate	COL143	188979
ethylmalonate	COL144	11756
methylsuccinate	COL145	10349
valine	COL146	6287
N-acetylvaline	COL147	66789
N-carbamoylvaline	COL148	5151292
1-carboxyethylvaline	COL149
3-methyl-2-oxobutyrate	COL150	49
isobutyrylcarnitine (C4)	COL151	168379
isobutyrylglycine (C4)	COL152	10855600
3-hydroxyisobutyrate	COL153	87
2,3-dihydroxy-2-methylbutyrate	COL154	301941
methionine	COL155	6137
N-acetylmethionine	COL156	448580
methionine sulfone	COL157	69961
methionine sulfoxide	COL158	158980
N-acetylmethionine sulfoxide	COL159	193368
S-adenosylmethionine (SAM)	COL160	34756
S-adenosylhomocysteine (SAH)	COL161	439155
5-methylthioribose	COL162	494
2,3-dihydroxy-5-methylthio-4-pentenoate (DMTPA)	COL163
cystathionine	COL164	439258
alpha-ketobutyrate	COL165	58
cysteine	COL166	5862
cysteine s-sulfate	COL167	115015
cystine	COL168	67678
lanthionine	COL169	98504
taurine	COL170	1123
N-methyltaurine	COL171	7882
N-acetyltaurine	COL172	159864
succinoyltaurine	COL173
arginine	COL174	232
argininosuccinate	COL175	16950
urea	COL176	1176
methylurea	COL177	11719
ornithine	COL178	6262
3-amino-2-piperidone	COL179	5200225
2-oxoarginine	COL180	558
citrulline	COL181	9750
homoarginine	COL182	9085
homocitrulline	COL183	65072
proline	COL184	145742
dimethylarginine (ADMA + SDMA)	COL185	123831
N-acetylarginine	COL186	67427
N-acetylproline	COL187	322640
N-alpha-acetylornithine	COL188	439232
hydroxyproline	COL189	5810
prolylhydroxyproline	COL190	11673055
N,N,N-trimethyl-alanylproline betaine (TMAP)	COL191
argininate*	COL192	160437
guanidinoacetate	COL193	763
creatine	COL194	586
creatinine	COL195	588
putrescine	COL196	1045
N-acetylputrescine	COL197	122356
butyrylputrescine/isobutyrylputrescine	COL198
N-carbamoylputrescine	COL199	502
isoputreanine	COL200	171763
N-acetyl-isoputreanine	COL201	131802901
spermidine	COL202	1102
diacetylspermidine	COL203	87485212
(N(1) + N(8))-acetylspermidine	COL204
N1,N12-diacetylspermine	COL205	132680
5-methylthioadenosine (MTA)	COL206	439176
4-acetamidobutanoate	COL207	18189
1-methylguanidine	COL208	10111
4-guanidinobutanoate	COL209	500
guanidinosuccinate	COL210	97856
cysteinylglycine	COL211	439498
5-oxoproline	COL212	7405
2-hydroxybutyrate/2-hydroxyisobutyrate	COL213
felinine	COL214	164607
gamma-glutamylfelinylglycine	COL215
N-acetylfelinine	COL216
gamma-glutamylglycine	COL217	165527
gamma-glutamylhistidine	COL218	7017195
gamma-glutamylisoleucine	COL219	14253342
gamma-glutamyl-epsilon-lysine	COL220	7015685
isoleucylhydroxyproline	COL221
leucylhydroxyproline	COL222	20847829
cyclo(gly-pro)	COL223	126154
cyclo(pro-hydroxypro)	COL224
cyclo(pro-tyr)	COL225
cyclo(pro-sulfo-tyr)	COL226
felinylglycine	COL227
phenylalanylglycine	COL228	98207
phenylalanylhydroxyproline	COL229
prolylglycine	COL230	6426709
valylleucine	COL231	352039
N-acetylmethionylphenylalanine	COL232
phenylacetylalanine	COL233	564251
phenylacetylcarnitine	COL234	101724840
phenylacetylhistidine	COL235
phenylacetylglutamate	COL236	11579826
phenylacetylglutamine	COL237	92258
3-hydroxyphenylacetoylglutamine	COL238
phenylacetylglycine	COL239	68144
4-hydroxyphenylacetylglycine	COL240	440732
phenylacetylleucine	COL241
phenylacetylmethionine	COL242
phenylacetylphenylalanine	COL243	47583
phenylacetylserine	COL244
phenylacetyltaurine	COL245	2179693
phenylacetylthreonine	COL246
3-hydroxyphenylacetoylglycine	COL247
phenylacetylaspartate	COL248	562665
1,5-anhydroglucitol (1,5-AG)	COL249	64960
glucose	COL250	5793
2,3-diphosphoglycerate	COL251	186004
3-phosphoglycerate	COL252	724
phosphoenolpyruvate (PEP)	COL253	1005
pyruvate	COL254	1060
lactate	COL255	612
glycerate	COL256	752
ribitol	COL257	6912
ribonate	COL258	5460677
xylose	COL259	135191
arabinose	COL260	66308
arabitol/xylitol	COL261
arabonate/xylonate	COL262
sedoheptulose	COL263	5459879
ribulonate/xylulonate/lyxonate	COL264
lactose	COL265	84571
3'-sialyllactose	COL266	123914
sucrose	COL267	5988
raffinose	COL268	10542
fructose	COL269	5984
mannitol/sorbitol	COL270	5780
mannose	COL271	18950
galactonate	COL272	128869
fucose	COL273	17106
glucuronate	COL274	444791
N-acetylglucosamine 6-sulfate	COL275	193456
N-acetylneuraminate	COL276	439197
3'-a-sialyl-N-acetyllactosamine	COL277
N-acetylglucosaminylasparagine	COL278	123826
erythronate*	COL279	2781043
N-acetylglucosamine/N-acetylgalactosamine	COL280
N-glycolylneuraminate	COL281	123802
N6-carboxymethyllysine	COL282	123800
citrate	COL283	311
isocitrate	COL284	1198
isocitric lactone	COL285	98259
alpha-ketoglutarate	COL286	51
succinylcarnitine (C4-DC)	COL287	71464481
succinate	COL288	1110
malate	COL289	525
trans-aconitate	COL290	444212
tricarballylate	COL291	14925
citraconate/glutaconate	COL292
2-methylcitrate/homocitrate	COL293
phosphate	COL294	1061
malonylcarnitine	COL295	22833583
malonate	COL296	867
dimethylmalonic acid	COL297	11686
glutarate (C5-DC)	COL298	743
3-methylglutarate/2-methylglutarate	COL299
adipate	COL300	196
2-hydroxyadipate	COL301	193530
3-hydroxyadipate*	COL302	151913
maleate	COL303	444266
pimelate (C7-DC)	COL304	385
heptenedioate (C7:1-DC)	COL305
suberate (C8-DC)	COL306	10457
4-octenedioate	COL307	11805205
azelate (C9-DC)	COL308	2266
nonenedioate (C9:1-DC)	COL309
sebacate (C10-DC)	COL310	5192
decadienedioic acid (C10:2-DC)	COL311
3-hydroxydodecanedioate	COL312	16663321
tridecenedioate (C13:1-DC)	COL313
branched chain 14:0 dicarboxylic acid	COL314
tetradecadienedioate (C14:2-DC)	COL315
2-hydroxysebacate	COL316	128458
butyrylglycine (C4)	COL317	88412
propionylcarnitine (C3)	COL318	107738
propionylglycine (C3)	COL319	98681
methylmalonate (MMA)	COL320	487
2-methylmalonylcarnitine (C4-DC)	COL321	53481628
hexanoylglutamine	COL322
isocaproylglycine	COL323	28777652
valerylglycine (C5)	COL324	4737557
3,4-methylenevaleroylglycine	COL325
hexanoylglycine (C6)	COL326	99463
4-methylhexanoylglycine	COL327
trans-2-hexenoylglycine	COL328
cis-3,4-methyleneheptanoylglycine	COL329
trans-3,4-methyleneheptanoylglycine	COL330
3-hydroxyoctanoylglycine	COL331
2-butenoylglycine	COL332	6303498
3-hydroxybutyroylglycine	COL333
picolinoylglycine	COL334	11788622
acetylcarnitine (C2)	COL335	1
hexanoylcarnitine (C6)	COL336	6426853
octanoylcarnitine (C8)	COL337	123701
butenoylcarnitine (C4:1)	COL338
adipoylcarnitine (C6-DC)	COL339	71296139
pimeloylcarnitine/3-methyladipoylcarnitine (C7-DC)	COL340
suberoylcarnitine (C8-DC)	COL341
azeloylcarnitine (C9-DC)	COL342
(S)-3-hydroxybutyrylcarnitine	COL343
3-hydroxyhexanoylcarnitine (1)	COL344
3-hydroxyhexanoylcarnitine (2)	COL345
cis-3,4-methyleneheptanoylcarnitine	COL346
deoxycarnitine	COL347	134
carnitine	COL348	10917
3-hydroxybutyrate (BHBA)	COL349	441
3-hydroxysuberate	COL350	22328017
3-hydroxysebacate	COL351	3017884
2S,3R-dihydroxybutyrate	COL352	10964471
2R,3R-dihydroxybutyrate	COL353	13120901
2,4-dihydroxybutyrate	COL354	192742
3,4-dihydroxybutyrate	COL355
isocaproyltaurine	COL356
azelaoyltaurine	COL357
hexanoyltaurine	COL358	2245940
myo-inositol	COL359	892
pinitol	COL360	164619
choline	COL361	305
phosphocholine	COL362	1014
glycerophosphorylcholine (GPC)	COL363	71920
glycerophosphoethanolamine	COL364	123874
glycerophosphoserine*	COL365	3081457
glycerophosphoinositol*	COL366	167572
trimethylamine N-oxide	COL367	1145
1-palmitoyl-2-linoleoyl-GPC (16:0/18:2)	COL368	5287971
1-stearoyl-2-linoleoyl-GPC (18:0/18:2)	COL369
1-(1-enyl-palmitoyl)-2-arachidonoyl-GPE (P-16:0/20:4)	COL370
glycerol	COL371	753
glycerol 3-phosphate	COL372	754
glycerophosphoglycerol	COL373	439964
galactosylglycerol	COL374	16048618
digalactosylglycerol*	COL375
palmitoyl sphingomyelin (d18:1/16:0)	COL376	9939941
sphingosine	COL377	5353955
3-hydroxy-3-methylglutarate	COL378	1662
mevalonate	COL379	439230
mevalonolactone	COL380	10428
cortisol 21-sulfate	COL381	102172
tetrahydrocortisol sulfate (1)	COL382
tetrahydrocortisol disulfate	COL383
cortisone	COL384	222786
cortisone 21-sulfate	COL385	193322
cholate	COL386	221493
taurocholate	COL387	6675
chenodeoxycholic acid sulfate (2)	COL388
beta-muricholate	COL389	5283853
cholate sulfate	COL390
deoxycholate	COL391	222528
deoxycholic acid 3-sulfate	COL392
taurodeoxycholic acid 3-sulfate	COL393
taurolithocholate 3-sulfate	COL394	440071
tauroursodeoxycholic acid sulfate (1)	COL395
taurocholenate sulfate	COL396
7-ketodeoxycholate	COL397	188292
taurochenodeoxycholic acid 3-sulfate	COL398
ursocholate	COL399
tauroursodeoxycholic acid sulfate (2)	COL400
inosine	COL401	6021
hypoxanthine	COL402	790
xanthine	COL403	1188
xanthosine	COL404	64959
N1-methylinosine	COL405	65095
urate	COL406	1175
uric acid ribonucleoside	COL407	164933
allantoin	COL408	204
allantoic acid	COL409	203
1-methylhypoxanthine	COL410	70765
AMP	COL411	6083
adenosine 3',5'-cyclic monophosphate (cAMP)	COL412	6076
adenosine	COL413	60961
adenine	COL414	190
1-methyladenine	COL415	78821
1-methyladenosine	COL416	27476
N6-carbamoylthreonyladenosine	COL417	161466
2'-deoxyadenosine	COL418	13730
N6-succinyladenosine	COL419	165243
guanosine-3',5'-cyclic monophosphate (cGMP)	COL420	24316
guanosine	COL421	6802
guanine	COL422	764
1-methylguanine	COL423	70315
7-methylguanine	COL424	11361
7-methylguanosine	COL425	135445750
1-methylguanosine	COL426	96373
N2,N2-dimethylguanosine	COL427	92919
N2,N2-dimethylguanine	COL428	74047
dihydroorotate	COL429	648
orotate	COL430	967
orotidine	COL431	92751
UMP	COL432	6030
uridine	COL433	6029
uracil	COL434	1174
pseudouridine	COL435	15047
5,6-dihydrouridine	COL436	94312
2'-O-methyluridine	COL437	102212
N3-methyluridine	COL438	316991
5,6-dihydrouracil	COL439	649
2'-deoxyuridine	COL440	13712
4-ureidobutyrate	COL441	1571307
3-ureidoisobutyrate	COL442	160663
3-ureidopropionate	COL443	111
N-acetyl-beta-alanine	COL444	76406
3-(3-amino-3-carboxypropyl)uridine	COL445	171198
cytidine	COL446	6175
cytosine	COL447	597
3-methylcytidine	COL448	159649
N4-acetylcytidine	COL449	107461
5-methylcytosine	COL450	65040
2'-deoxycytidine	COL451	13711
2'-O-methylcytidine	COL452	150971
5-methyl-2'-deoxycytidine	COL453	440055
5-hydroxymethyl-2'-deoxycytidine	COL454	169016
thymidine	COL455	5789
5,6-dihydrothymine	COL456	93556
3-aminoisobutyrate	COL457	64956
quinolinate	COL458	1066
nicotinate ribonucleoside	COL459	161234
nicotinamide	COL460	936
nicotinamide riboside	COL461	439924
1-methylnicotinamide	COL462	457
trigonelline (N'-methylnicotinate)	COL463	5570
nicotinurate	COL464	68499
N1-Methyl-2-pyridone-5-carboxamide	COL465	69698
riboflavin (Vitamin B2)	COL466	493570
pantoate	COL467	439251
pantothenate (Vitamin B5)	COL468	6613
gulono-1,4-lactone	COL469	439373
glucarate (saccharate)	COL470	33037
ascorbate (Vitamin C)	COL471	54670067
ascorbic acid 2-sulfate	COL472	86484
ascorbic acid 3-sulfate*	COL473	11425365
dehydroascorbate	COL474	440667
2-O-methylascorbic acid	COL475	99779
threonate	COL476	151152
oxalate (ethanedioate)	COL477	971
gulonate	COL478	152304
alpha-tocopherol	COL479	14985
alpha-CEHC sulfate	COL480
alpha-CEHC taurine	COL481
delta-CEHC sulfate	COL482
gamma-CEHC sulfate	COL483
biopterin	COL484	445040
pterin	COL485	73000
xanthopterin	COL486	8397
thiamin (Vitamin B1)	COL487	1130
pyridoxine (Vitamin B6)	COL488	1054
pyridoxamine	COL489	1052
pyridoxal	COL490	1050
pyridoxate	COL491	6723
hippurate	COL492	464
2-hydroxyhippurate (salicylurate)	COL493	10253
3-hydroxyhippurate	COL494	450268
3-hydroxyhippurate sulfate	COL495	186339
4-hydroxyhippurate	COL496	151012
mandelate	COL497	1292
4-hydroxymandelate	COL498	328
catechol sulfate	COL499	3083879
4-methylguaiacol sulfate	COL500
guaiacol sulfate	COL501	22473
3-methyl catechol sulfate (1)	COL502
3-methyl catechol sulfate (2)	COL503
4-ethylcatechol sulfate	COL504
4-methylcatechol sulfate	COL505
4-allylcatechol sulfate	COL506
4-hydroxycatechol sulfate	COL507
4-acetylphenyl sulfate	COL508	4684006
4-ethylphenyl sulfate	COL509	20822574
4-vinylphenol sulfate	COL510	6426766
3-(2-hydroxyphenyl)propionate	COL511	873
3-methoxycatechol sulfate (1)	COL512
3-methoxycatechol sulfate (2)	COL513
p-cresol sulfate	COL514	4615423
2-amino-p-cresol sulfate	COL515
o-cresol sulfate	COL516	11615528
phenylpropionylglycine	COL517	152323
3-(3-hydroxyphenyl)propionate sulfate	COL518	187488
3-hydroxy-3-phenylpropionate	COL519	92959
3-(3-hydroxyphenyl)propionate	COL520	91
3-(4-hydroxyphenyl)propionate	COL521	10394
2-methoxyhydroquinone sulfate (1)	COL522
2-methoxyhydroquinone sulfate (2)	COL523
maltol sulfate	COL524
piperidine	COL525	8082
2-piperidinone	COL526	12665
indoleacetylalanine	COL527	3398622
indoleacetylaspartate	COL528	446620
1-methyl-beta-carboline-3-carboxylic acid	COL529	5406157
levulinate (4-oxovalerate)	COL530	11579
2,3-dihydroxyisovalerate	COL531	677
2-isopropylmalate	COL532	77
2-oxindole-3-acetate	COL533	3080590
3-formylindole	COL534	10256
3-hydroxyindolin-2-one	COL535	6097
3-hydroxyindolin-2-one sulfate	COL536
gluconate	COL537	10690
4-acetylcatechol sulfate (1)	COL538
4-acetylcatechol sulfate (2)	COL539
2-acetolactate	COL540	22
beta-guanidinopropanoate	COL541	67701
dihydrocaffeate sulfate (2)	COL542
cinnamoylglycine	COL543	709625
dihydroferulate	COL544	14340
dihydroferulic acid sulfate	COL545	187489
equol sulfate	COL546
erythritol	COL547	222285
ferulic acid 4-sulfate	COL548	6305574
ferulylglycine (1)	COL549
ferulylglycine (2)	COL550
quinate	COL551	6508
fucitol	COL552	3429
glucoheptose	COL553	71306729
homostachydrine	COL554	441447
indolin-2-one	COL555	321710
mannonate*	COL556	3246006
N-(2-furoyl)glycine	COL557	21863
2-furoylcarnitine	COL558
acesulfame	COL559	36573
stachydrine	COL560	115244
syringic acid	COL561	10742
thymol sulfate	COL562
1,2,3-butanetriol	COL563	20497
4-allylphenol sulfate	COL564
ethyl alpha-glucopyranoside	COL565	428040
4-vinylguaiacol sulfate	COL566
pyrraline	COL567	122228
umbelliferone sulfate	COL568	129659
daidzein sulfate (2)	COL569
eugenol sulfate	COL570	180632
3-hydroxycinnamate sulfate	COL571	6443141
isoeugenol sulfate	COL572
syringol sulfate	COL573
furaneol sulfate	COL574
(2,4 or 2,5)-dimethylphenol sulfate	COL575
caffeic acid sulfate	COL576
(S)-a-amino-omega-caprolactam	COL577	439823
2-dimethylaminoethanol	COL578
3-indoleglyoxylic acid	COL579	73863
vanillic acid glycine	COL580	3083688
4-ethyl-2-methoxyphenol sulfate	COL581
ethyl beta-glucopyranoside	COL582	121667
2-acetamidophenol sulfate	COL583	181671
2-aminophenol sulfate	COL584	181670
N-methylpipecolate	COL585	11286529
salicylate-glucoside	COL586	151505
ampicillin	COL587	2174;5244176
ciprofloxacin	COL588	4011971;2764
doxycycline	COL589
atenolol	COL590	2249
furosemide	COL591	3440
Benazeprilat	COL592	5463984
ondansetron	COL593	4595
gabapentin	COL594	3446
mirtazapine	COL595	4205
salicylate	COL596	338
2,6-dihydroxybenzoic acid	COL597	9338
hydroquinone sulfate	COL598	161220
S-carboxymethyl-L-cysteine	COL599	1080
sulfate*	COL600	1118
O-sulfo-L-tyrosine	COL601	514186
2-oxo-1-pyrrolidinepropionate	COL602	3146688
ethyl glucuronide	COL603	152226
3-acetylphenol sulfate	COL604
dimethyl sulfone	COL605	6213
ectoine	COL606	126041
3-methylbutanol sulfate	COL607	24768
benzoylcarnitine	COL608
succinimide	COL609	11439
4-methylbenzenesulfonate	COL610	6101
1,2,3-benzenetriol sulfate (2)	COL611
3-hydroxypyridine sulfate	COL612
1,2,3-benzenetriol sulfate (1)	COL613
4'-hydroxypropiophenone sulfate	COL614	315296
6-hydroxyindole sulfate	COL615	122198196
4-acetamidobenzoate	COL616	19266
thioproline	COL617	93176
5-hydroxy-2-methylpyridine sulfate	COL618
3-hydroxy-2-methylpyridine sulfate	COL619
1-pentanol sulfate	COL620	68398
dibutyl sulfosuccinate	COL621	423891
4-quinolinecarboxylic acid	COL622	10243
glucuronide of C8H14O2 (3)	COL623
glucuronide of C8H14O2 (4)	COL624
glucuronide of C10H18O2 (10)	COL625
glucuronide of C10H18O2 (11)	COL626
glucuronide of C10H18O2 (12)	COL627
glucuronide of C12H20O3 (1)	COL628
glucuronide of C12H20O3 (3)	COL629
glutamine conjugate of C6H10O2 (2)	COL630
glycine conjugate of C6H10O2 (1)	COL631
glycine conjugate of C6H10O2 (2)	COL632
glycine conjugate of C10H14O2 (1)	COL633
glycine conjugate of C10H14O2 (2)	COL634
pentose acid	COL635
